# Supplementary material for: Genome sequence of the filamentous soil fungus Chaetomium cochliodes reveals abundance of genes for heme enzymes from all peroxidase and catalase superfamilies
Source: BMC Genomics. 2016 Sep 29;17:763. doi: 10.1186/s12864-016-3111-6 (PMC5041501; doi:10.1186/s12864-016-3111-6)
Supplement: Additional file 1: — Table S1. Substitution models with the lowest Bayesian information criterion scores for all 5 superfamilies analysed in this contribution. (XLSX 70 kb) [file 12864_2016_3111_MOESM1_ESM.xlsx]

## Sheet: pox-cat superfamily
Model	#Param	BIC	AICc	lnL	Invariant	Gamma	Freq A	Freq R	Freq N	Freq D	Freq C	Freq Q	Freq E	Freq G	Freq H	Freq I	Freq L	Freq K	Freq M	Freq F	Freq P	Freq S	Freq T	Freq W	Freq Y	Freq V
WAG+G+I+F	1282	581881	568555	-282989	0.0057737	1.20834	0.10405	0.0501565	0.0440145	0.0665134	0.0118374	0.0321115	0.0458706	0.0884838	0.0199708	0.0408964	0.0894098	0.0454609	0.0221998	0.0489724	0.0548481	0.0678082	0.0624037	0.0213558	0.0250188	0.0586177
WAG+G+I	1263	581961	568832	-283146	0.00577961	1.21005	0.0866279	0.043972	0.0390894	0.0570451	0.0193078	0.0367281	0.0580589	0.0832518	0.0244313	0.048466	0.086209	0.0620286	0.0195027	0.0384319	0.0457631	0.0695179	0.0610127	0.0143859	0.0352742	0.0708956
WAG+G+F	1281	581992	568677	-283051	n/a	0.975059	0.10405	0.0501565	0.0440145	0.0665134	0.0118374	0.0321115	0.0458706	0.0884838	0.0199708	0.0408964	0.0894098	0.0454609	0.0221998	0.0489724	0.0548481	0.0678082	0.0624037	0.0213558	0.0250188	0.0586177
WAG+G	1262	582062	568943	-283203	n/a	0.954231	0.0866279	0.043972	0.0390894	0.0570451	0.0193078	0.0367281	0.0580589	0.0832518	0.0244313	0.048466	0.086209	0.0620286	0.0195027	0.0384319	0.0457631	0.0695179	0.0610127	0.0143859	0.0352742	0.0708956
LG+G+I+F	1282	583745	570419	-283921	0.00577353	1.18699	0.10405	0.0501565	0.0440145	0.0665134	0.0118374	0.0321115	0.0458706	0.0884838	0.0199708	0.0408964	0.0894098	0.0454609	0.0221998	0.0489724	0.0548481	0.0678082	0.0624037	0.0213558	0.0250188	0.0586177
LG+G+F	1281	583978	570663	-284044	n/a	1.13213	0.10405	0.0501565	0.0440145	0.0665134	0.0118374	0.0321115	0.0458706	0.0884838	0.0199708	0.0408964	0.0894098	0.0454609	0.0221998	0.0489724	0.0548481	0.0678082	0.0624037	0.0213558	0.0250188	0.0586177
LG+G+I	1263	584645	571516	-284488	0.00578035	1.17043	0.079066	0.055941	0.041977	0.053052	0.012937	0.040767	0.071586	0.057337	0.022355	0.062157	0.099081	0.0646	0.022951	0.042302	0.04404	0.061197	0.053287	0.012066	0.034155	0.069147
LG+G	1262	584702	571584	-284524	n/a	0.808371	0.079066	0.055941	0.041977	0.053052	0.012937	0.040767	0.071586	0.057337	0.022355	0.062157	0.099081	0.0646	0.022951	0.042302	0.04404	0.061197	0.053287	0.012066	0.034155	0.069147
rtREV+G+I+F	1282	585176	571851	-284636	0.00578035	1.19504	0.10405	0.0501565	0.0440145	0.0665134	0.0118374	0.0321115	0.0458706	0.0884838	0.0199708	0.0408964	0.0894098	0.0454609	0.0221998	0.0489724	0.0548481	0.0678082	0.0624037	0.0213558	0.0250188	0.0586177
rtREV+G+F	1281	585386	572070	-284747	n/a	1.15388	0.10405	0.0501565	0.0440145	0.0665134	0.0118374	0.0321115	0.0458706	0.0884838	0.0199708	0.0408964	0.0894098	0.0454609	0.0221998	0.0489724	0.0548481	0.0678082	0.0624037	0.0213558	0.0250188	0.0586177
JTT+G+I	1263	587156	574028	-285744	0.00577337	1.27083	0.0769	0.0511	0.0425	0.0513	0.0203	0.0411	0.0618	0.0747	0.023	0.0526	0.0911	0.0595	0.0234	0.0405	0.0505	0.0682	0.0585	0.0143	0.0323	0.0664
JTT+G	1262	587432	574314	-285888	n/a	1.23052	0.0769	0.0511	0.0425	0.0513	0.0203	0.0411	0.0618	0.0747	0.023	0.0526	0.0911	0.0595	0.0234	0.0405	0.0505	0.0682	0.0585	0.0143	0.0323	0.0664
JTT+G+I+F	1282	587872	574547	-285985	0.00578035	1.23219	0.10405	0.0501565	0.0440145	0.0665134	0.0118374	0.0321115	0.0458706	0.0884838	0.0199708	0.0408964	0.0894098	0.0454609	0.0221998	0.0489724	0.0548481	0.0678082	0.0624037	0.0213558	0.0250188	0.0586177
JTT+G+F	1281	588125	574809	-286117	n/a	1.0978	0.10405	0.0501565	0.0440145	0.0665134	0.0118374	0.0321115	0.0458706	0.0884838	0.0199708	0.0408964	0.0894098	0.0454609	0.0221998	0.0489724	0.0548481	0.0678082	0.0624037	0.0213558	0.0250188	0.0586177
Dayhoff+G	1262	588716	575598	-286530	n/a	1.10262	0.0871	0.0409	0.0404	0.0469	0.0335	0.0383	0.0495	0.0886	0.0336	0.0369	0.0854	0.0805	0.0148	0.0398	0.0507	0.0696	0.0585	0.0105	0.0299	0.0647
Dayhoff+G+I	1263	588744	575615	-286538	0.00576491	1.15308	0.0871	0.0409	0.0404	0.0469	0.0335	0.0383	0.0495	0.0886	0.0336	0.0369	0.0854	0.0805	0.0148	0.0398	0.0507	0.0696	0.0585	0.0105	0.0299	0.0647
Dayhoff+G+F	1281	589263	575948	-286686	n/a	1.06548	0.10405	0.0501565	0.0440145	0.0665134	0.0118374	0.0321115	0.0458706	0.0884838	0.0199708	0.0408964	0.0894098	0.0454609	0.0221998	0.0489724	0.0548481	0.0678082	0.0624037	0.0213558	0.0250188	0.0586177
rtREV+G+I	1263	589433	576304	-286883	0.00578035	1.03851	0.0646	0.0453	0.0376	0.0422	0.0114	0.0606	0.0607	0.0639	0.0273	0.0679	0.1018	0.0751	0.015	0.0287	0.0681	0.0488	0.0622	0.0251	0.0318	0.0619
Dayhoff+G+I+F	1282	589494	576168	-286795	0.00403517	1.08352	0.10405	0.0501565	0.0440145	0.0665134	0.0118374	0.0321115	0.0458706	0.0884838	0.0199708	0.0408964	0.0894098	0.0454609	0.0221998	0.0489724	0.0548481	0.0678082	0.0624037	0.0213558	0.0250188	0.0586177
rtREV+G	1262	589581	576462	-286963	n/a	0.955796	0.0646	0.0453	0.0376	0.0422	0.0114	0.0606	0.0607	0.0639	0.0273	0.0679	0.1018	0.0751	0.015	0.0287	0.0681	0.0488	0.0622	0.0251	0.0318	0.0619
mtREV24+G+F	1281	596005	582689	-290057	n/a	0.899506	0.10405	0.0501565	0.0440145	0.0665134	0.0118374	0.0321115	0.0458706	0.0884838	0.0199708	0.0408964	0.0894098	0.0454609	0.0221998	0.0489724	0.0548481	0.0678082	0.0624037	0.0213558	0.0250188	0.0586177
mtREV24+G+I+F	1282	597037	583711	-290567	0.00578035	1.15825	0.10405	0.0501565	0.0440145	0.0665134	0.0118374	0.0321115	0.0458706	0.0884838	0.0199708	0.0408964	0.0894098	0.0454609	0.0221998	0.0489724	0.0548481	0.0678082	0.0624037	0.0213558	0.0250188	0.0586177
cpREV+G+F	1281	603104	589789	-293607	n/a	1.08127	0.10405	0.0501565	0.0440145	0.0665134	0.0118374	0.0321115	0.0458706	0.0884838	0.0199708	0.0408964	0.0894098	0.0454609	0.0221998	0.0489724	0.0548481	0.0678082	0.0624037	0.0213558	0.0250188	0.0586177
cpREV+G+I+F	1282	603456	590130	-293776	0.00578035	1.09901	0.10405	0.0501565	0.0440145	0.0665134	0.0118374	0.0321115	0.0458706	0.0884838	0.0199708	0.0408964	0.0894098	0.0454609	0.0221998	0.0489724	0.0548481	0.0678082	0.0624037	0.0213558	0.0250188	0.0586177
cpREV+G	1262	604572	591454	-294458	n/a	1.02573	0.0756	0.0621	0.041	0.0371	0.0091	0.0382	0.0495	0.0838	0.0246	0.0806	0.1011	0.0504	0.022	0.0506	0.0431	0.0622	0.0543	0.0181	0.0307	0.066
cpREV+G+I	1263	604779	591650	-294555	0.00319715	1.15178	0.0756	0.0621	0.041	0.0371	0.0091	0.0382	0.0495	0.0838	0.0246	0.0806	0.1011	0.0504	0.022	0.0506	0.0431	0.0622	0.0543	0.0181	0.0307	0.066
WAG+I+F	1281	605613	592298	-294861	0.00578035	n/a	0.10405	0.0501565	0.0440145	0.0665134	0.0118374	0.0321115	0.0458706	0.0884838	0.0199708	0.0408964	0.0894098	0.0454609	0.0221998	0.0489724	0.0548481	0.0678082	0.0624037	0.0213558	0.0250188	0.0586177
WAG+I	1262	605959	592841	-295152	0.00578035	n/a	0.0866279	0.043972	0.0390894	0.0570451	0.0193078	0.0367281	0.0580589	0.0832518	0.0244313	0.048466	0.086209	0.0620286	0.0195027	0.0384319	0.0457631	0.0695179	0.0610127	0.0143859	0.0352742	0.0708956
WAG+F	1280	606785	593480	-295453	n/a	n/a	0.10405	0.0501565	0.0440145	0.0665134	0.0118374	0.0321115	0.0458706	0.0884838	0.0199708	0.0408964	0.0894098	0.0454609	0.0221998	0.0489724	0.0548481	0.0678082	0.0624037	0.0213558	0.0250188	0.0586177
WAG	1261	607174	594066	-295766	n/a	n/a	0.0866279	0.043972	0.0390894	0.0570451	0.0193078	0.0367281	0.0580589	0.0832518	0.0244313	0.048466	0.086209	0.0620286	0.0195027	0.0384319	0.0457631	0.0695179	0.0610127	0.0143859	0.0352742	0.0708956
LG+I+F	1281	610292	596976	-297200	0.00578035	n/a	0.10405	0.0501565	0.0440145	0.0665134	0.0118374	0.0321115	0.0458706	0.0884838	0.0199708	0.0408964	0.0894098	0.0454609	0.0221998	0.0489724	0.0548481	0.0678082	0.0624037	0.0213558	0.0250188	0.0586177
LG+I	1262	611208	598090	-297776	0.00578035	n/a	0.079066	0.055941	0.041977	0.053052	0.012937	0.040767	0.071586	0.057337	0.022355	0.062157	0.099081	0.0646	0.022951	0.042302	0.04404	0.061197	0.053287	0.012066	0.034155	0.069147
rtREV+I+F	1281	611439	598123	-297774	0.00578035	n/a	0.10405	0.0501565	0.0440145	0.0665134	0.0118374	0.0321115	0.0458706	0.0884838	0.0199708	0.0408964	0.0894098	0.0454609	0.0221998	0.0489724	0.0548481	0.0678082	0.0624037	0.0213558	0.0250188	0.0586177
LG+F	1280	611535	598230	-297828	n/a	n/a	0.10405	0.0501565	0.0440145	0.0665134	0.0118374	0.0321115	0.0458706	0.0884838	0.0199708	0.0408964	0.0894098	0.0454609	0.0221998	0.0489724	0.0548481	0.0678082	0.0624037	0.0213558	0.0250188	0.0586177
LG	1261	612546	599438	-298452	n/a	n/a	0.079066	0.055941	0.041977	0.053052	0.012937	0.040767	0.071586	0.057337	0.022355	0.062157	0.099081	0.0646	0.022951	0.042302	0.04404	0.061197	0.053287	0.012066	0.034155	0.069147
rtREV+F	1280	612620	599314	-298370	n/a	n/a	0.10405	0.0501565	0.0440145	0.0665134	0.0118374	0.0321115	0.0458706	0.0884838	0.0199708	0.0408964	0.0894098	0.0454609	0.0221998	0.0489724	0.0548481	0.0678082	0.0624037	0.0213558	0.0250188	0.0586177
JTT+I	1262	612763	599645	-298554	0.00578035	n/a	0.0769	0.0511	0.0425	0.0513	0.0203	0.0411	0.0618	0.0747	0.023	0.0526	0.0911	0.0595	0.0234	0.0405	0.0505	0.0682	0.0585	0.0143	0.0323	0.0664
JTT+I+F	1281	613646	600331	-298878	0.00578035	n/a	0.10405	0.0501565	0.0440145	0.0665134	0.0118374	0.0321115	0.0458706	0.0884838	0.0199708	0.0408964	0.0894098	0.0454609	0.0221998	0.0489724	0.0548481	0.0678082	0.0624037	0.0213558	0.0250188	0.0586177
JTT	1261	614142	601035	-299250	n/a	n/a	0.0769	0.0511	0.0425	0.0513	0.0203	0.0411	0.0618	0.0747	0.023	0.0526	0.0911	0.0595	0.0234	0.0405	0.0505	0.0682	0.0585	0.0143	0.0323	0.0664
JTT+F	1280	614930	601625	-299526	n/a	n/a	0.10405	0.0501565	0.0440145	0.0665134	0.0118374	0.0321115	0.0458706	0.0884838	0.0199708	0.0408964	0.0894098	0.0454609	0.0221998	0.0489724	0.0548481	0.0678082	0.0624037	0.0213558	0.0250188	0.0586177
Dayhoff+I	1262	614946	601827	-299645	0.0057288	n/a	0.0871	0.0409	0.0404	0.0469	0.0335	0.0383	0.0495	0.0886	0.0336	0.0369	0.0854	0.0805	0.0148	0.0398	0.0507	0.0696	0.0585	0.0105	0.0299	0.0647
rtREV+I	1262	615165	602047	-299755	0.00578035	n/a	0.0646	0.0453	0.0376	0.0422	0.0114	0.0606	0.0607	0.0639	0.0273	0.0679	0.1018	0.0751	0.015	0.0287	0.0681	0.0488	0.0622	0.0251	0.0318	0.0619
Dayhoff	1261	616003	602895	-300180	n/a	n/a	0.0871	0.0409	0.0404	0.0469	0.0335	0.0383	0.0495	0.0886	0.0336	0.0369	0.0854	0.0805	0.0148	0.0398	0.0507	0.0696	0.0585	0.0105	0.0299	0.0647
Dayhoff+I+F	1281	616051	602736	-300080	0.0047436	n/a	0.10405	0.0501565	0.0440145	0.0665134	0.0118374	0.0321115	0.0458706	0.0884838	0.0199708	0.0408964	0.0894098	0.0454609	0.0221998	0.0489724	0.0548481	0.0678082	0.0624037	0.0213558	0.0250188	0.0586177
rtREV	1261	616459	603351	-300408	n/a	n/a	0.0646	0.0453	0.0376	0.0422	0.0114	0.0606	0.0607	0.0639	0.0273	0.0679	0.1018	0.0751	0.015	0.0287	0.0681	0.0488	0.0622	0.0251	0.0318	0.0619
Dayhoff+F	1280	616868	603563	-300495	n/a	n/a	0.10405	0.0501565	0.0440145	0.0665134	0.0118374	0.0321115	0.0458706	0.0884838	0.0199708	0.0408964	0.0894098	0.0454609	0.0221998	0.0489724	0.0548481	0.0678082	0.0624037	0.0213558	0.0250188	0.0586177
mtREV24+G+I	1263	616999	603870	-300666	0.00426044	1.1593	0.072	0.019	0.039	0.019	0.006	0.025	0.024	0.056	0.028	0.087	0.168	0.023	0.053	0.06	0.055	0.072	0.088	0.029	0.033	0.044
mtREV24+G	1262	617146	604028	-300746	n/a	1.13599	0.072	0.019	0.039	0.019	0.006	0.025	0.024	0.056	0.028	0.087	0.168	0.023	0.053	0.06	0.055	0.072	0.088	0.029	0.033	0.044
mtREV24+I+F	1281	624730	611414	-304419	0.00561055	n/a	0.10405	0.0501565	0.0440145	0.0665134	0.0118374	0.0321115	0.0458706	0.0884838	0.0199708	0.0408964	0.0894098	0.0454609	0.0221998	0.0489724	0.0548481	0.0678082	0.0624037	0.0213558	0.0250188	0.0586177
mtREV24+F	1280	625805	612499	-304963	n/a	n/a	0.10405	0.0501565	0.0440145	0.0665134	0.0118374	0.0321115	0.0458706	0.0884838	0.0199708	0.0408964	0.0894098	0.0454609	0.0221998	0.0489724	0.0548481	0.0678082	0.0624037	0.0213558	0.0250188	0.0586177
cpREV+I+F	1281	628751	615435	-306430	0.00469113	n/a	0.10405	0.0501565	0.0440145	0.0665134	0.0118374	0.0321115	0.0458706	0.0884838	0.0199708	0.0408964	0.0894098	0.0454609	0.0221998	0.0489724	0.0548481	0.0678082	0.0624037	0.0213558	0.0250188	0.0586177
cpREV+F	1280	628771	615466	-306446	n/a	n/a	0.10405	0.0501565	0.0440145	0.0665134	0.0118374	0.0321115	0.0458706	0.0884838	0.0199708	0.0408964	0.0894098	0.0454609	0.0221998	0.0489724	0.0548481	0.0678082	0.0624037	0.0213558	0.0250188	0.0586177
cpREV+I	1262	629448	616330	-306896	0.00409714	n/a	0.0756	0.0621	0.041	0.0371	0.0091	0.0382	0.0495	0.0838	0.0246	0.0806	0.1011	0.0504	0.022	0.0506	0.0431	0.0622	0.0543	0.0181	0.0307	0.066
cpREV	1261	630095	616988	-307226	n/a	n/a	0.0756	0.0621	0.041	0.0371	0.0091	0.0382	0.0495	0.0838	0.0246	0.0806	0.1011	0.0504	0.022	0.0506	0.0431	0.0622	0.0543	0.0181	0.0307	0.066
mtREV24+I	1262	649796	636678	-317071	0.00577403	n/a	0.072	0.019	0.039	0.019	0.006	0.025	0.024	0.056	0.028	0.087	0.168	0.023	0.053	0.06	0.055	0.072	0.088	0.029	0.033	0.044
mtREV24	1261	650712	637604	-317534	n/a	n/a	0.072	0.019	0.039	0.019	0.006	0.025	0.024	0.056	0.028	0.087	0.168	0.023	0.053	0.06	0.055	0.072	0.088	0.029	0.033	0.044

## Sheet: pox-cyox superfamily
Model	#Param	BIC	AICc	lnL	Invariant	Gamma	Freq A	Freq R	Freq N	Freq D	Freq C	Freq Q	Freq E	Freq G	Freq H	Freq I	Freq L	Freq K	Freq M	Freq F	Freq P	Freq S	Freq T	Freq W	Freq Y	Freq V
LG+G+I	407	370440	366385	-182784	0.00189934	1.19636	0.079066	0.055941	0.041977	0.053052	0.012937	0.040767	0.071586	0.057337	0.022355	0.062157	0.099081	0.0646	0.022951	0.042302	0.04404	0.061197	0.053287	0.012066	0.034155	0.069147
LG+G	406	370466	366421	-182803	n/a	1.18215	0.079066	0.055941	0.041977	0.053052	0.012937	0.040767	0.071586	0.057337	0.022355	0.062157	0.099081	0.0646	0.022951	0.042302	0.04404	0.061197	0.053287	0.012066	0.034155	0.069147
WAG+G+I	407	370523	366467	-182826	0.00189934	1.27254	0.0866279	0.043972	0.0390894	0.0570451	0.0193078	0.0367281	0.0580589	0.0832518	0.0244313	0.048466	0.086209	0.0620286	0.0195027	0.0384319	0.0457631	0.0695179	0.0610127	0.0143859	0.0352742	0.0708956
LG+G+I+F	426	370535	366290	-182718	0.00189934	1.21256	0.0753204	0.0599411	0.0479732	0.0639473	0.00938578	0.0337964	0.0556628	0.0673903	0.027651	0.048625	0.098826	0.0496377	0.0232081	0.0513718	0.0580108	0.0635929	0.0571058	0.015278	0.0343027	0.0589728
WAG+G	406	370545	366499	-182842	n/a	1.25633	0.0866279	0.043972	0.0390894	0.0570451	0.0193078	0.0367281	0.0580589	0.0832518	0.0244313	0.048466	0.086209	0.0620286	0.0195027	0.0384319	0.0457631	0.0695179	0.0610127	0.0143859	0.0352742	0.0708956
LG+G+F	425	370565	366330	-182739	n/a	1.19507	0.0753204	0.0599411	0.0479732	0.0639473	0.00938578	0.0337964	0.0556628	0.0673903	0.027651	0.048625	0.098826	0.0496377	0.0232081	0.0513718	0.0580108	0.0635929	0.0571058	0.015278	0.0343027	0.0589728
WAG+G+I+F	426	371144	366899	-183022	0.00189934	1.30126	0.0753204	0.0599411	0.0479732	0.0639473	0.00938578	0.0337964	0.0556628	0.0673903	0.027651	0.048625	0.098826	0.0496377	0.0232081	0.0513718	0.0580108	0.0635929	0.0571058	0.015278	0.0343027	0.0589728
WAG+G+F	425	371172	366937	-183042	n/a	1.28293	0.0753204	0.0599411	0.0479732	0.0639473	0.00938578	0.0337964	0.0556628	0.0673903	0.027651	0.048625	0.098826	0.0496377	0.0232081	0.0513718	0.0580108	0.0635929	0.0571058	0.015278	0.0343027	0.0589728
rtREV+G+I+F	426	372235	367990	-183568	0.00189934	1.23928	0.0753204	0.0599411	0.0479732	0.0639473	0.00938578	0.0337964	0.0556628	0.0673903	0.027651	0.048625	0.098826	0.0496377	0.0232081	0.0513718	0.0580108	0.0635929	0.0571058	0.015278	0.0343027	0.0589728
rtREV+G+F	425	372269	368034	-183591	n/a	1.22076	0.0753204	0.0599411	0.0479732	0.0639473	0.00938578	0.0337964	0.0556628	0.0673903	0.027651	0.048625	0.098826	0.0496377	0.0232081	0.0513718	0.0580108	0.0635929	0.0571058	0.015278	0.0343027	0.0589728
JTT+G+I	407	373196	369140	-184162	0.00189534	1.24438	0.0769	0.0511	0.0425	0.0513	0.0203	0.0411	0.0618	0.0747	0.023	0.0526	0.0911	0.0595	0.0234	0.0405	0.0505	0.0682	0.0585	0.0143	0.0323	0.0664
JTT+G	406	373217	369172	-184179	n/a	1.22835	0.0769	0.0511	0.0425	0.0513	0.0203	0.0411	0.0618	0.0747	0.023	0.0526	0.0911	0.0595	0.0234	0.0405	0.0505	0.0682	0.0585	0.0143	0.0323	0.0664
rtREV+G+I	407	373825	369769	-184476	0.00189934	1.25362	0.0646	0.0453	0.0376	0.0422	0.0114	0.0606	0.0607	0.0639	0.0273	0.0679	0.1018	0.0751	0.015	0.0287	0.0681	0.0488	0.0622	0.0251	0.0318	0.0619
rtREV+G	406	373851	369806	-184496	n/a	1.23933	0.0646	0.0453	0.0376	0.0422	0.0114	0.0606	0.0607	0.0639	0.0273	0.0679	0.1018	0.0751	0.015	0.0287	0.0681	0.0488	0.0622	0.0251	0.0318	0.0619
JTT+G+I+F	426	373910	369665	-184405	0.00189662	1.25951	0.0753204	0.0599411	0.0479732	0.0639473	0.00938578	0.0337964	0.0556628	0.0673903	0.027651	0.048625	0.098826	0.0496377	0.0232081	0.0513718	0.0580108	0.0635929	0.0571058	0.015278	0.0343027	0.0589728
JTT+G+F	425	373935	369700	-184424	n/a	1.24108	0.0753204	0.0599411	0.0479732	0.0639473	0.00938578	0.0337964	0.0556628	0.0673903	0.027651	0.048625	0.098826	0.0496377	0.0232081	0.0513718	0.0580108	0.0635929	0.0571058	0.015278	0.0343027	0.0589728
Dayhoff+G+I	407	375090	371034	-185109	0.00185625	1.13655	0.0871	0.0409	0.0404	0.0469	0.0335	0.0383	0.0495	0.0886	0.0336	0.0369	0.0854	0.0805	0.0148	0.0398	0.0507	0.0696	0.0585	0.0105	0.0299	0.0647
Dayhoff+G	406	375094	371048	-185117	n/a	1.11526	0.0871	0.0409	0.0404	0.0469	0.0335	0.0383	0.0495	0.0886	0.0336	0.0369	0.0854	0.0805	0.0148	0.0398	0.0507	0.0696	0.0585	0.0105	0.0299	0.0647
Dayhoff+G+I+F	426	375313	371068	-185107	0.00188199	1.16173	0.0753204	0.0599411	0.0479732	0.0639473	0.00938578	0.0337964	0.0556628	0.0673903	0.027651	0.048625	0.098826	0.0496377	0.0232081	0.0513718	0.0580108	0.0635929	0.0571058	0.015278	0.0343027	0.0589728
Dayhoff+G+F	425	375321	371086	-185117	n/a	1.13428	0.0753204	0.0599411	0.0479732	0.0639473	0.00938578	0.0337964	0.0556628	0.0673903	0.027651	0.048625	0.098826	0.0496377	0.0232081	0.0513718	0.0580108	0.0635929	0.0571058	0.015278	0.0343027	0.0589728
cpREV+G+F	425	376924	372689	-185918	n/a	1.15102	0.0753204	0.0599411	0.0479732	0.0639473	0.00938578	0.0337964	0.0556628	0.0673903	0.027651	0.048625	0.098826	0.0496377	0.0232081	0.0513718	0.0580108	0.0635929	0.0571058	0.015278	0.0343027	0.0589728
cpREV+G+I+F	426	377063	372818	-185982	0.00189934	1.16103	0.0753204	0.0599411	0.0479732	0.0639473	0.00938578	0.0337964	0.0556628	0.0673903	0.027651	0.048625	0.098826	0.0496377	0.0232081	0.0513718	0.0580108	0.0635929	0.0571058	0.015278	0.0343027	0.0589728
cpREV+G	406	377176	373130	-186158	n/a	1.18514	0.0756	0.0621	0.041	0.0371	0.0091	0.0382	0.0495	0.0838	0.0246	0.0806	0.1011	0.0504	0.022	0.0506	0.0431	0.0622	0.0543	0.0181	0.0307	0.066
cpREV+G+I	407	377231	373175	-186179	0.00189934	1.2144	0.0756	0.0621	0.041	0.0371	0.0091	0.0382	0.0495	0.0838	0.0246	0.0806	0.1011	0.0504	0.022	0.0506	0.0431	0.0622	0.0543	0.0181	0.0307	0.066
mtREV24+G+I+F	426	379312	375067	-187106	0.00183459	1.04635	0.0753204	0.0599411	0.0479732	0.0639473	0.00938578	0.0337964	0.0556628	0.0673903	0.027651	0.048625	0.098826	0.0496377	0.0232081	0.0513718	0.0580108	0.0635929	0.0571058	0.015278	0.0343027	0.0589728
mtREV24+G+F	425	379347	375112	-187130	n/a	1.0277	0.0753204	0.0599411	0.0479732	0.0639473	0.00938578	0.0337964	0.0556628	0.0673903	0.027651	0.048625	0.098826	0.0496377	0.0232081	0.0513718	0.0580108	0.0635929	0.0571058	0.015278	0.0343027	0.0589728
WAG+I	406	385395	381350	-190268	0.00189934	n/a	0.0866279	0.043972	0.0390894	0.0570451	0.0193078	0.0367281	0.0580589	0.0832518	0.0244313	0.048466	0.086209	0.0620286	0.0195027	0.0384319	0.0457631	0.0695179	0.0610127	0.0143859	0.0352742	0.0708956
WAG	405	385573	381537	-190362	n/a	n/a	0.0866279	0.043972	0.0390894	0.0570451	0.0193078	0.0367281	0.0580589	0.0832518	0.0244313	0.048466	0.086209	0.0620286	0.0195027	0.0384319	0.0457631	0.0695179	0.0610127	0.0143859	0.0352742	0.0708956
WAG+I+F	425	385766	381531	-190340	0.00189757	n/a	0.0753204	0.0599411	0.0479732	0.0639473	0.00938578	0.0337964	0.0556628	0.0673903	0.027651	0.048625	0.098826	0.0496377	0.0232081	0.0513718	0.0580108	0.0635929	0.0571058	0.015278	0.0343027	0.0589728
WAG+F	424	385965	381740	-190445	n/a	n/a	0.0753204	0.0599411	0.0479732	0.0639473	0.00938578	0.0337964	0.0556628	0.0673903	0.027651	0.048625	0.098826	0.0496377	0.0232081	0.0513718	0.0580108	0.0635929	0.0571058	0.015278	0.0343027	0.0589728
LG+I+F	425	387246	383010	-191079	0.00189934	n/a	0.0753204	0.0599411	0.0479732	0.0639473	0.00938578	0.0337964	0.0556628	0.0673903	0.027651	0.048625	0.098826	0.0496377	0.0232081	0.0513718	0.0580108	0.0635929	0.0571058	0.015278	0.0343027	0.0589728
LG+F	424	387470	383245	-191197	n/a	n/a	0.0753204	0.0599411	0.0479732	0.0639473	0.00938578	0.0337964	0.0556628	0.0673903	0.027651	0.048625	0.098826	0.0496377	0.0232081	0.0513718	0.0580108	0.0635929	0.0571058	0.015278	0.0343027	0.0589728
LG+I	406	387511	383466	-191326	0.00189733	n/a	0.079066	0.055941	0.041977	0.053052	0.012937	0.040767	0.071586	0.057337	0.022355	0.062157	0.099081	0.0646	0.022951	0.042302	0.04404	0.061197	0.053287	0.012066	0.034155	0.069147
LG	405	387717	383681	-191435	n/a	n/a	0.079066	0.055941	0.041977	0.053052	0.012937	0.040767	0.071586	0.057337	0.022355	0.062157	0.099081	0.0646	0.022951	0.042302	0.04404	0.061197	0.053287	0.012066	0.034155	0.069147
rtREV+I+F	425	388784	384549	-191848	0.00175061	n/a	0.0753204	0.0599411	0.0479732	0.0639473	0.00938578	0.0337964	0.0556628	0.0673903	0.027651	0.048625	0.098826	0.0496377	0.0232081	0.0513718	0.0580108	0.0635929	0.0571058	0.015278	0.0343027	0.0589728
rtREV+F	424	389019	384794	-191972	n/a	n/a	0.0753204	0.0599411	0.0479732	0.0639473	0.00938578	0.0337964	0.0556628	0.0673903	0.027651	0.048625	0.098826	0.0496377	0.0232081	0.0513718	0.0580108	0.0635929	0.0571058	0.015278	0.0343027	0.0589728
JTT+I	406	389713	385667	-192426	0.00189732	n/a	0.0769	0.0511	0.0425	0.0513	0.0203	0.0411	0.0618	0.0747	0.023	0.0526	0.0911	0.0595	0.0234	0.0405	0.0505	0.0682	0.0585	0.0143	0.0323	0.0664
JTT	405	389902	385866	-192527	n/a	n/a	0.0769	0.0511	0.0425	0.0513	0.0203	0.0411	0.0618	0.0747	0.023	0.0526	0.0911	0.0595	0.0234	0.0405	0.0505	0.0682	0.0585	0.0143	0.0323	0.0664
JTT+I+F	425	390180	385945	-192546	0.00189734	n/a	0.0753204	0.0599411	0.0479732	0.0639473	0.00938578	0.0337964	0.0556628	0.0673903	0.027651	0.048625	0.098826	0.0496377	0.0232081	0.0513718	0.0580108	0.0635929	0.0571058	0.015278	0.0343027	0.0589728
JTT+F	424	390383	386158	-192654	n/a	n/a	0.0753204	0.0599411	0.0479732	0.0639473	0.00938578	0.0337964	0.0556628	0.0673903	0.027651	0.048625	0.098826	0.0496377	0.0232081	0.0513718	0.0580108	0.0635929	0.0571058	0.015278	0.0343027	0.0589728
rtREV+I	406	390404	386358	-192772	0.00189864	n/a	0.0646	0.0453	0.0376	0.0422	0.0114	0.0606	0.0607	0.0639	0.0273	0.0679	0.1018	0.0751	0.015	0.0287	0.0681	0.0488	0.0622	0.0251	0.0318	0.0619
rtREV	405	390739	386703	-192945	n/a	n/a	0.0646	0.0453	0.0376	0.0422	0.0114	0.0606	0.0607	0.0639	0.0273	0.0679	0.1018	0.0751	0.015	0.0287	0.0681	0.0488	0.0622	0.0251	0.0318	0.0619
cpREV+F	424	391668	387443	-193296	n/a	n/a	0.0753204	0.0599411	0.0479732	0.0639473	0.00938578	0.0337964	0.0556628	0.0673903	0.027651	0.048625	0.098826	0.0496377	0.0232081	0.0513718	0.0580108	0.0635929	0.0571058	0.015278	0.0343027	0.0589728
Dayhoff+I+F	425	391828	387593	-193370	0.0018973	n/a	0.0753204	0.0599411	0.0479732	0.0639473	0.00938578	0.0337964	0.0556628	0.0673903	0.027651	0.048625	0.098826	0.0496377	0.0232081	0.0513718	0.0580108	0.0635929	0.0571058	0.015278	0.0343027	0.0589728
cpREV+I+F	425	391911	387675	-193412	0.00189934	n/a	0.0753204	0.0599411	0.0479732	0.0639473	0.00938578	0.0337964	0.0556628	0.0673903	0.027651	0.048625	0.098826	0.0496377	0.0232081	0.0513718	0.0580108	0.0635929	0.0571058	0.015278	0.0343027	0.0589728
Dayhoff+F	424	391920	387695	-193422	n/a	n/a	0.0753204	0.0599411	0.0479732	0.0639473	0.00938578	0.0337964	0.0556628	0.0673903	0.027651	0.048625	0.098826	0.0496377	0.0232081	0.0513718	0.0580108	0.0635929	0.0571058	0.015278	0.0343027	0.0589728
Dayhoff+I	406	391982	387936	-193561	0.00179213	n/a	0.0871	0.0409	0.0404	0.0469	0.0335	0.0383	0.0495	0.0886	0.0336	0.0369	0.0854	0.0805	0.0148	0.0398	0.0507	0.0696	0.0585	0.0105	0.0299	0.0647
Dayhoff	405	392013	387977	-193582	n/a	n/a	0.0871	0.0409	0.0404	0.0469	0.0335	0.0383	0.0495	0.0886	0.0336	0.0369	0.0854	0.0805	0.0148	0.0398	0.0507	0.0696	0.0585	0.0105	0.0299	0.0647
cpREV	405	392170	388135	-193661	n/a	n/a	0.0756	0.0621	0.041	0.0371	0.0091	0.0382	0.0495	0.0838	0.0246	0.0806	0.1011	0.0504	0.022	0.0506	0.0431	0.0622	0.0543	0.0181	0.0307	0.066
cpREV+I	406	392193	388147	-193666	0.00189934	n/a	0.0756	0.0621	0.041	0.0371	0.0091	0.0382	0.0495	0.0838	0.0246	0.0806	0.1011	0.0504	0.022	0.0506	0.0431	0.0622	0.0543	0.0181	0.0307	0.066
mtREV24+G	406	392242	388196	-193691	n/a	1.04016	0.072	0.019	0.039	0.019	0.006	0.025	0.024	0.056	0.028	0.087	0.168	0.023	0.053	0.06	0.055	0.072	0.088	0.029	0.033	0.044
mtREV24+G+I	407	392282	388226	-193705	0.00182301	1.04161	0.072	0.019	0.039	0.019	0.006	0.025	0.024	0.056	0.028	0.087	0.168	0.023	0.053	0.06	0.055	0.072	0.088	0.029	0.033	0.044
mtREV24+I+F	425	397634	393399	-196273	0.00183645	n/a	0.0753204	0.0599411	0.0479732	0.0639473	0.00938578	0.0337964	0.0556628	0.0673903	0.027651	0.048625	0.098826	0.0496377	0.0232081	0.0513718	0.0580108	0.0635929	0.0571058	0.015278	0.0343027	0.0589728
mtREV24+F	424	397650	393424	-196287	n/a	n/a	0.0753204	0.0599411	0.0479732	0.0639473	0.00938578	0.0337964	0.0556628	0.0673903	0.027651	0.048625	0.098826	0.0496377	0.0232081	0.0513718	0.0580108	0.0635929	0.0571058	0.015278	0.0343027	0.0589728
mtREV24+I	406	413872	409826	-204506	0.00174269	n/a	0.072	0.019	0.039	0.019	0.006	0.025	0.024	0.056	0.028	0.087	0.168	0.023	0.053	0.06	0.055	0.072	0.088	0.029	0.033	0.044
mtREV24	405	414167	410132	-204660	n/a	n/a	0.072	0.019	0.039	0.019	0.006	0.025	0.024	0.056	0.028	0.087	0.168	0.023	0.053	0.06	0.055	0.072	0.088	0.029	0.033	0.044

## Sheet: pox-dism superfamily
Model	#Param	BIC	AICc	lnL	Invariant	Gamma	Freq A	Freq R	Freq N	Freq D	Freq C	Freq Q	Freq E	Freq G	Freq H	Freq I	Freq L	Freq K	Freq M	Freq F	Freq P	Freq S	Freq T	Freq W	Freq Y	Freq V
WAG+G+F	577	340543	335038	-166939	n/a	2.0677	0.0885127	0.0641541	0.0360518	0.0686678	0.007911	0.0381884	0.0623929	0.0801012	0.0245125	0.0474371	0.0890613	0.0441553	0.0228668	0.0504783	0.0584471	0.0596789	0.0523069	0.015745	0.029671	0.0596597
WAG+G+I+F	578	340555	335040	-166939	0	2.0677	0.0885127	0.0641541	0.0360518	0.0686678	0.007911	0.0381884	0.0623929	0.0801012	0.0245125	0.0474371	0.0890613	0.0441553	0.0228668	0.0504783	0.0584471	0.0596789	0.0523069	0.015745	0.029671	0.0596597
WAG+G	558	340912	335589	-167233	n/a	2.01759	0.0866279	0.043972	0.0390894	0.0570451	0.0193078	0.0367281	0.0580589	0.0832518	0.0244313	0.048466	0.086209	0.0620286	0.0195027	0.0384319	0.0457631	0.0695179	0.0610127	0.0143859	0.0352742	0.0708956
WAG+G+I	559	340924	335591	-167233	0	2.01759	0.0866279	0.043972	0.0390894	0.0570451	0.0193078	0.0367281	0.0580589	0.0832518	0.0244313	0.048466	0.086209	0.0620286	0.0195027	0.0384319	0.0457631	0.0695179	0.0610127	0.0143859	0.0352742	0.0708956
LG+G+F	577	341467	335963	-167401	n/a	1.8391	0.0885127	0.0641541	0.0360518	0.0686678	0.007911	0.0381884	0.0623929	0.0801012	0.0245125	0.0474371	0.0890613	0.0441553	0.0228668	0.0504783	0.0584471	0.0596789	0.0523069	0.015745	0.029671	0.0596597
LG+G+I+F	578	341479	335965	-167401	0	1.8391	0.0885127	0.0641541	0.0360518	0.0686678	0.007911	0.0381884	0.0623929	0.0801012	0.0245125	0.0474371	0.0890613	0.0441553	0.0228668	0.0504783	0.0584471	0.0596789	0.0523069	0.015745	0.029671	0.0596597
rtREV+G+F	577	341982	336478	-167659	n/a	1.85807	0.0885127	0.0641541	0.0360518	0.0686678	0.007911	0.0381884	0.0623929	0.0801012	0.0245125	0.0474371	0.0890613	0.0441553	0.0228668	0.0504783	0.0584471	0.0596789	0.0523069	0.015745	0.029671	0.0596597
rtREV+G+I+F	578	341994	336480	-167659	0	1.85807	0.0885127	0.0641541	0.0360518	0.0686678	0.007911	0.0381884	0.0623929	0.0801012	0.0245125	0.0474371	0.0890613	0.0441553	0.0228668	0.0504783	0.0584471	0.0596789	0.0523069	0.015745	0.029671	0.0596597
LG+G	558	342483	337159	-168019	n/a	1.59691	0.079066	0.055941	0.041977	0.053052	0.012937	0.040767	0.071586	0.057337	0.022355	0.062157	0.099081	0.0646	0.022951	0.042302	0.04404	0.061197	0.053287	0.012066	0.034155	0.069147
LG+G+I	559	342495	337161	-168019	0	1.59691	0.079066	0.055941	0.041977	0.053052	0.012937	0.040767	0.071586	0.057337	0.022355	0.062157	0.099081	0.0646	0.022951	0.042302	0.04404	0.061197	0.053287	0.012066	0.034155	0.069147
JTT+G+F	577	343314	337809	-168324	n/a	1.93522	0.0885127	0.0641541	0.0360518	0.0686678	0.007911	0.0381884	0.0623929	0.0801012	0.0245125	0.0474371	0.0890613	0.0441553	0.0228668	0.0504783	0.0584471	0.0596789	0.0523069	0.015745	0.029671	0.0596597
JTT+G+I+F	578	343325	337811	-168324	0	1.93522	0.0885127	0.0641541	0.0360518	0.0686678	0.007911	0.0381884	0.0623929	0.0801012	0.0245125	0.0474371	0.0890613	0.0441553	0.0228668	0.0504783	0.0584471	0.0596789	0.0523069	0.015745	0.029671	0.0596597
JTT+G	558	343616	338293	-168585	n/a	1.91604	0.0769	0.0511	0.0425	0.0513	0.0203	0.0411	0.0618	0.0747	0.023	0.0526	0.0911	0.0595	0.0234	0.0405	0.0505	0.0682	0.0585	0.0143	0.0323	0.0664
JTT+G+I	559	343628	338295	-168585	0	1.91604	0.0769	0.0511	0.0425	0.0513	0.0203	0.0411	0.0618	0.0747	0.023	0.0526	0.0911	0.0595	0.0234	0.0405	0.0505	0.0682	0.0585	0.0143	0.0323	0.0664
Dayhoff+G+F	577	344145	338641	-168740	n/a	1.86174	0.0885127	0.0641541	0.0360518	0.0686678	0.007911	0.0381884	0.0623929	0.0801012	0.0245125	0.0474371	0.0890613	0.0441553	0.0228668	0.0504783	0.0584471	0.0596789	0.0523069	0.015745	0.029671	0.0596597
Dayhoff+G+I+F	578	344157	338643	-168740	0	1.86174	0.0885127	0.0641541	0.0360518	0.0686678	0.007911	0.0381884	0.0623929	0.0801012	0.0245125	0.0474371	0.0890613	0.0441553	0.0228668	0.0504783	0.0584471	0.0596789	0.0523069	0.015745	0.029671	0.0596597
rtREV+G	558	344976	339653	-169265	n/a	1.82146	0.0646	0.0453	0.0376	0.0422	0.0114	0.0606	0.0607	0.0639	0.0273	0.0679	0.1018	0.0751	0.015	0.0287	0.0681	0.0488	0.0622	0.0251	0.0318	0.0619
rtREV+G+I	559	344988	339655	-169265	0	1.82146	0.0646	0.0453	0.0376	0.0422	0.0114	0.0606	0.0607	0.0639	0.0273	0.0679	0.1018	0.0751	0.015	0.0287	0.0681	0.0488	0.0622	0.0251	0.0318	0.0619
Dayhoff+G	558	345036	339712	-169295	n/a	1.86068	0.0871	0.0409	0.0404	0.0469	0.0335	0.0383	0.0495	0.0886	0.0336	0.0369	0.0854	0.0805	0.0148	0.0398	0.0507	0.0696	0.0585	0.0105	0.0299	0.0647
Dayhoff+G+I	559	345047	339714	-169295	0	1.86068	0.0871	0.0409	0.0404	0.0469	0.0335	0.0383	0.0495	0.0886	0.0336	0.0369	0.0854	0.0805	0.0148	0.0398	0.0507	0.0696	0.0585	0.0105	0.0299	0.0647
WAG+F	576	347641	342146	-170494	n/a	n/a	0.0885127	0.0641541	0.0360518	0.0686678	0.007911	0.0381884	0.0623929	0.0801012	0.0245125	0.0474371	0.0890613	0.0441553	0.0228668	0.0504783	0.0584471	0.0596789	0.0523069	0.015745	0.029671	0.0596597
WAG+I+F	577	347652	342148	-170494	0	n/a	0.0885127	0.0641541	0.0360518	0.0686678	0.007911	0.0381884	0.0623929	0.0801012	0.0245125	0.0474371	0.0890613	0.0441553	0.0228668	0.0504783	0.0584471	0.0596789	0.0523069	0.015745	0.029671	0.0596597
mtREV24+G+F	577	347686	342182	-170511	n/a	1.6377	0.0885127	0.0641541	0.0360518	0.0686678	0.007911	0.0381884	0.0623929	0.0801012	0.0245125	0.0474371	0.0890613	0.0441553	0.0228668	0.0504783	0.0584471	0.0596789	0.0523069	0.015745	0.029671	0.0596597
mtREV24+G+I+F	578	347698	342184	-170511	0	1.6377	0.0885127	0.0641541	0.0360518	0.0686678	0.007911	0.0381884	0.0623929	0.0801012	0.0245125	0.0474371	0.0890613	0.0441553	0.0228668	0.0504783	0.0584471	0.0596789	0.0523069	0.015745	0.029671	0.0596597
WAG	557	348142	342828	-170854	n/a	n/a	0.0866279	0.043972	0.0390894	0.0570451	0.0193078	0.0367281	0.0580589	0.0832518	0.0244313	0.048466	0.086209	0.0620286	0.0195027	0.0384319	0.0457631	0.0695179	0.0610127	0.0143859	0.0352742	0.0708956
WAG+I	558	348153	342830	-170854	0	n/a	0.0866279	0.043972	0.0390894	0.0570451	0.0193078	0.0367281	0.0580589	0.0832518	0.0244313	0.048466	0.086209	0.0620286	0.0195027	0.0384319	0.0457631	0.0695179	0.0610127	0.0143859	0.0352742	0.0708956
LG+F	576	349828	344333	-171587	n/a	n/a	0.0885127	0.0641541	0.0360518	0.0686678	0.007911	0.0381884	0.0623929	0.0801012	0.0245125	0.0474371	0.0890613	0.0441553	0.0228668	0.0504783	0.0584471	0.0596789	0.0523069	0.015745	0.029671	0.0596597
LG+I+F	577	349839	344335	-171587	0	n/a	0.0885127	0.0641541	0.0360518	0.0686678	0.007911	0.0381884	0.0623929	0.0801012	0.0245125	0.0474371	0.0890613	0.0441553	0.0228668	0.0504783	0.0584471	0.0596789	0.0523069	0.015745	0.029671	0.0596597
rtREV+F	576	350320	344825	-171833	n/a	n/a	0.0885127	0.0641541	0.0360518	0.0686678	0.007911	0.0381884	0.0623929	0.0801012	0.0245125	0.0474371	0.0890613	0.0441553	0.0228668	0.0504783	0.0584471	0.0596789	0.0523069	0.015745	0.029671	0.0596597
rtREV+I+F	577	350331	344827	-171833	0	n/a	0.0885127	0.0641541	0.0360518	0.0686678	0.007911	0.0381884	0.0623929	0.0801012	0.0245125	0.0474371	0.0890613	0.0441553	0.0228668	0.0504783	0.0584471	0.0596789	0.0523069	0.015745	0.029671	0.0596597
cpREV+G+F	577	350442	344937	-171889	n/a	1.70787	0.0885127	0.0641541	0.0360518	0.0686678	0.007911	0.0381884	0.0623929	0.0801012	0.0245125	0.0474371	0.0890613	0.0441553	0.0228668	0.0504783	0.0584471	0.0596789	0.0523069	0.015745	0.029671	0.0596597
cpREV+G+I+F	578	350454	344940	-171889	0	1.70787	0.0885127	0.0641541	0.0360518	0.0686678	0.007911	0.0381884	0.0623929	0.0801012	0.0245125	0.0474371	0.0890613	0.0441553	0.0228668	0.0504783	0.0584471	0.0596789	0.0523069	0.015745	0.029671	0.0596597
JTT+F	576	351040	345545	-172193	n/a	n/a	0.0885127	0.0641541	0.0360518	0.0686678	0.007911	0.0381884	0.0623929	0.0801012	0.0245125	0.0474371	0.0890613	0.0441553	0.0228668	0.0504783	0.0584471	0.0596789	0.0523069	0.015745	0.029671	0.0596597
JTT+I+F	577	351052	345547	-172193	0	n/a	0.0885127	0.0641541	0.0360518	0.0686678	0.007911	0.0381884	0.0623929	0.0801012	0.0245125	0.0474371	0.0890613	0.0441553	0.0228668	0.0504783	0.0584471	0.0596789	0.0523069	0.015745	0.029671	0.0596597
LG	557	351150	345836	-172358	n/a	n/a	0.079066	0.055941	0.041977	0.053052	0.012937	0.040767	0.071586	0.057337	0.022355	0.062157	0.099081	0.0646	0.022951	0.042302	0.04404	0.061197	0.053287	0.012066	0.034155	0.069147
LG+I	558	351162	345838	-172358	0	n/a	0.079066	0.055941	0.041977	0.053052	0.012937	0.040767	0.071586	0.057337	0.022355	0.062157	0.099081	0.0646	0.022951	0.042302	0.04404	0.061197	0.053287	0.012066	0.034155	0.069147
JTT	557	351418	346104	-172492	n/a	n/a	0.0769	0.0511	0.0425	0.0513	0.0203	0.0411	0.0618	0.0747	0.023	0.0526	0.0911	0.0595	0.0234	0.0405	0.0505	0.0682	0.0585	0.0143	0.0323	0.0664
JTT+I	558	351429	346106	-172492	0	n/a	0.0769	0.0511	0.0425	0.0513	0.0203	0.0411	0.0618	0.0747	0.023	0.0526	0.0911	0.0595	0.0234	0.0405	0.0505	0.0682	0.0585	0.0143	0.0323	0.0664
Dayhoff+F	576	351955	346460	-172651	n/a	n/a	0.0885127	0.0641541	0.0360518	0.0686678	0.007911	0.0381884	0.0623929	0.0801012	0.0245125	0.0474371	0.0890613	0.0441553	0.0228668	0.0504783	0.0584471	0.0596789	0.0523069	0.015745	0.029671	0.0596597
Dayhoff+I+F	577	351966	346462	-172651	0	n/a	0.0885127	0.0641541	0.0360518	0.0686678	0.007911	0.0381884	0.0623929	0.0801012	0.0245125	0.0474371	0.0890613	0.0441553	0.0228668	0.0504783	0.0584471	0.0596789	0.0523069	0.015745	0.029671	0.0596597
cpREV+G	558	352148	346824	-172851	n/a	1.74993	0.0756	0.0621	0.041	0.0371	0.0091	0.0382	0.0495	0.0838	0.0246	0.0806	0.1011	0.0504	0.022	0.0506	0.0431	0.0622	0.0543	0.0181	0.0307	0.066
cpREV+G+I	559	352159	346826	-172851	0	1.74993	0.0756	0.0621	0.041	0.0371	0.0091	0.0382	0.0495	0.0838	0.0246	0.0806	0.1011	0.0504	0.022	0.0506	0.0431	0.0622	0.0543	0.0181	0.0307	0.066
Dayhoff	557	352819	347505	-173193	n/a	n/a	0.0871	0.0409	0.0404	0.0469	0.0335	0.0383	0.0495	0.0886	0.0336	0.0369	0.0854	0.0805	0.0148	0.0398	0.0507	0.0696	0.0585	0.0105	0.0299	0.0647
Dayhoff+I	558	352831	347507	-173192	0	n/a	0.0871	0.0409	0.0404	0.0469	0.0335	0.0383	0.0495	0.0886	0.0336	0.0369	0.0854	0.0805	0.0148	0.0398	0.0507	0.0696	0.0585	0.0105	0.0299	0.0647
rtREV	557	353393	348079	-173479	n/a	n/a	0.0646	0.0453	0.0376	0.0422	0.0114	0.0606	0.0607	0.0639	0.0273	0.0679	0.1018	0.0751	0.015	0.0287	0.0681	0.0488	0.0622	0.0251	0.0318	0.0619
rtREV+I	558	353404	348081	-173479	0	n/a	0.0646	0.0453	0.0376	0.0422	0.0114	0.0606	0.0607	0.0639	0.0273	0.0679	0.1018	0.0751	0.015	0.0287	0.0681	0.0488	0.0622	0.0251	0.0318	0.0619
mtREV24+F	576	357255	351760	-175301	n/a	n/a	0.0885127	0.0641541	0.0360518	0.0686678	0.007911	0.0381884	0.0623929	0.0801012	0.0245125	0.0474371	0.0890613	0.0441553	0.0228668	0.0504783	0.0584471	0.0596789	0.0523069	0.015745	0.029671	0.0596597
mtREV24+I+F	577	357266	351762	-175301	0	n/a	0.0885127	0.0641541	0.0360518	0.0686678	0.007911	0.0381884	0.0623929	0.0801012	0.0245125	0.0474371	0.0890613	0.0441553	0.0228668	0.0504783	0.0584471	0.0596789	0.0523069	0.015745	0.029671	0.0596597
cpREV+I+F	577	360334	354829	-176834	0	n/a	0.0885127	0.0641541	0.0360518	0.0686678	0.007911	0.0381884	0.0623929	0.0801012	0.0245125	0.0474371	0.0890613	0.0441553	0.0228668	0.0504783	0.0584471	0.0596789	0.0523069	0.015745	0.029671	0.0596597
cpREV+F	576	360412	354917	-176879	n/a	n/a	0.0885127	0.0641541	0.0360518	0.0686678	0.007911	0.0381884	0.0623929	0.0801012	0.0245125	0.0474371	0.0890613	0.0441553	0.0228668	0.0504783	0.0584471	0.0596789	0.0523069	0.015745	0.029671	0.0596597
cpREV	557	361848	356534	-177707	n/a	n/a	0.0756	0.0621	0.041	0.0371	0.0091	0.0382	0.0495	0.0838	0.0246	0.0806	0.1011	0.0504	0.022	0.0506	0.0431	0.0622	0.0543	0.0181	0.0307	0.066
cpREV+I	558	361986	356663	-177770	0	n/a	0.0756	0.0621	0.041	0.0371	0.0091	0.0382	0.0495	0.0838	0.0246	0.0806	0.1011	0.0504	0.022	0.0506	0.0431	0.0622	0.0543	0.0181	0.0307	0.066
mtREV24+G	558	362433	357109	-177994	n/a	1.34836	0.072	0.019	0.039	0.019	0.006	0.025	0.024	0.056	0.028	0.087	0.168	0.023	0.053	0.06	0.055	0.072	0.088	0.029	0.033	0.044
mtREV24+G+I	559	362444	357111	-177994	0	1.34836	0.072	0.019	0.039	0.019	0.006	0.025	0.024	0.056	0.028	0.087	0.168	0.023	0.053	0.06	0.055	0.072	0.088	0.029	0.033	0.044
mtREV24	557	373773	368459	-183669	n/a	n/a	0.072	0.019	0.039	0.019	0.006	0.025	0.024	0.056	0.028	0.087	0.168	0.023	0.053	0.06	0.055	0.072	0.088	0.029	0.033	0.044
mtREV24+I	558	373784	368461	-183669	0	n/a	0.072	0.019	0.039	0.019	0.006	0.025	0.024	0.056	0.028	0.087	0.168	0.023	0.053	0.06	0.055	0.072	0.088	0.029	0.033	0.044

## Sheet: pox-peroxyg superfamily
Model	#Param	BIC	AICc	lnL	Invariant	Gamma	Freq A	Freq R	Freq N	Freq D	Freq C	Freq Q	Freq E	Freq G	Freq H	Freq I	Freq L	Freq K	Freq M	Freq F	Freq P	Freq S	Freq T	Freq W	Freq Y	Freq V
WAG+G+I	339	135240	132307	-65811.7	0.00632398	0.947229	0.0866279	0.043972	0.0390894	0.0570451	0.0193078	0.0367281	0.0580589	0.0832518	0.0244313	0.048466	0.086209	0.0620286	0.0195027	0.0384319	0.0457631	0.0695179	0.0610127	0.0143859	0.0352742	0.0708956
WAG+G	338	135247	132323	-65820.6	n/a	0.910041	0.0866279	0.043972	0.0390894	0.0570451	0.0193078	0.0367281	0.0580589	0.0832518	0.0244313	0.048466	0.086209	0.0620286	0.0195027	0.0384319	0.0457631	0.0695179	0.0610127	0.0143859	0.0352742	0.0708956
LG+G+I	339	135407	132474	-65895.2	0.00722	0.908493	0.079066	0.055941	0.041977	0.053052	0.012937	0.040767	0.071586	0.057337	0.022355	0.062157	0.099081	0.0646	0.022951	0.042302	0.04404	0.061197	0.053287	0.012066	0.034155	0.069147
LG+G	338	135414	132489	-65903.9	n/a	0.858289	0.079066	0.055941	0.041977	0.053052	0.012937	0.040767	0.071586	0.057337	0.022355	0.062157	0.099081	0.0646	0.022951	0.042302	0.04404	0.061197	0.053287	0.012066	0.034155	0.069147
WAG+G+I+F	358	135416	132319	-65798.4	0.00658052	0.990934	0.0958895	0.0555052	0.0567846	0.0599484	0.0104683	0.0264033	0.0522251	0.0716961	0.0305906	0.0489218	0.0982623	0.0345453	0.0219369	0.054249	0.0585991	0.0704632	0.0608091	0.0152837	0.0238444	0.0535743
WAG+G+F	357	135424	132335	-65807.4	n/a	0.934841	0.0958895	0.0555052	0.0567846	0.0599484	0.0104683	0.0264033	0.0522251	0.0716961	0.0305906	0.0489218	0.0982623	0.0345453	0.0219369	0.054249	0.0585991	0.0704632	0.0608091	0.0152837	0.0238444	0.0535743
LG+G+I+F	358	135501	132403	-65840.7	0.00725141	0.936205	0.0958895	0.0555052	0.0567846	0.0599484	0.0104683	0.0264033	0.0522251	0.0716961	0.0305906	0.0489218	0.0982623	0.0345453	0.0219369	0.054249	0.0585991	0.0704632	0.0608091	0.0152837	0.0238444	0.0535743
LG+G+F	357	135512	132423	-65851.5	n/a	0.873174	0.0958895	0.0555052	0.0567846	0.0599484	0.0104683	0.0264033	0.0522251	0.0716961	0.0305906	0.0489218	0.0982623	0.0345453	0.0219369	0.054249	0.0585991	0.0704632	0.0608091	0.0152837	0.0238444	0.0535743
rtREV+G+I+F	358	135901	132804	-66040.9	0.00726978	0.934236	0.0958895	0.0555052	0.0567846	0.0599484	0.0104683	0.0264033	0.0522251	0.0716961	0.0305906	0.0489218	0.0982623	0.0345453	0.0219369	0.054249	0.0585991	0.0704632	0.0608091	0.0152837	0.0238444	0.0535743
rtREV+G+F	357	135914	132825	-66052.7	n/a	0.883074	0.0958895	0.0555052	0.0567846	0.0599484	0.0104683	0.0264033	0.0522251	0.0716961	0.0305906	0.0489218	0.0982623	0.0345453	0.0219369	0.054249	0.0585991	0.0704632	0.0608091	0.0152837	0.0238444	0.0535743
JTT+G+I	339	136314	133381	-66348.8	0.00687966	0.953936	0.0769	0.0511	0.0425	0.0513	0.0203	0.0411	0.0618	0.0747	0.023	0.0526	0.0911	0.0595	0.0234	0.0405	0.0505	0.0682	0.0585	0.0143	0.0323	0.0664
JTT+G	338	136323	133398	-66358.3	n/a	0.923994	0.0769	0.0511	0.0425	0.0513	0.0203	0.0411	0.0618	0.0747	0.023	0.0526	0.0911	0.0595	0.0234	0.0405	0.0505	0.0682	0.0585	0.0143	0.0323	0.0664
rtREV+G+I	339	136619	133686	-66501.4	0.00725666	0.950088	0.0646	0.0453	0.0376	0.0422	0.0114	0.0606	0.0607	0.0639	0.0273	0.0679	0.1018	0.0751	0.015	0.0287	0.0681	0.0488	0.0622	0.0251	0.0318	0.0619
rtREV+G	338	136630	133705	-66511.8	n/a	0.907681	0.0646	0.0453	0.0376	0.0422	0.0114	0.0606	0.0607	0.0639	0.0273	0.0679	0.1018	0.0751	0.015	0.0287	0.0681	0.0488	0.0622	0.0251	0.0318	0.0619
JTT+G+I+F	358	136735	133638	-66457.9	0.00695231	0.961061	0.0958895	0.0555052	0.0567846	0.0599484	0.0104683	0.0264033	0.0522251	0.0716961	0.0305906	0.0489218	0.0982623	0.0345453	0.0219369	0.054249	0.0585991	0.0704632	0.0608091	0.0152837	0.0238444	0.0535743
JTT+G+F	357	136744	133655	-66467.7	n/a	0.930618	0.0958895	0.0555052	0.0567846	0.0599484	0.0104683	0.0264033	0.0522251	0.0716961	0.0305906	0.0489218	0.0982623	0.0345453	0.0219369	0.054249	0.0585991	0.0704632	0.0608091	0.0152837	0.0238444	0.0535743
cpREV+G+I	339	136752	133819	-66567.9	0.00727273	1.08279	0.0756	0.0621	0.041	0.0371	0.0091	0.0382	0.0495	0.0838	0.0246	0.0806	0.1011	0.0504	0.022	0.0506	0.0431	0.0622	0.0543	0.0181	0.0307	0.066
Dayhoff+G+I	339	136757	133824	-66570.3	0.0043197	0.862382	0.0871	0.0409	0.0404	0.0469	0.0335	0.0383	0.0495	0.0886	0.0336	0.0369	0.0854	0.0805	0.0148	0.0398	0.0507	0.0696	0.0585	0.0105	0.0299	0.0647
Dayhoff+G	338	136768	133843	-66581	n/a	0.843379	0.0871	0.0409	0.0404	0.0469	0.0335	0.0383	0.0495	0.0886	0.0336	0.0369	0.0854	0.0805	0.0148	0.0398	0.0507	0.0696	0.0585	0.0105	0.0299	0.0647
cpREV+G	338	136777	133852	-66585.5	n/a	1.01539	0.0756	0.0621	0.041	0.0371	0.0091	0.0382	0.0495	0.0838	0.0246	0.0806	0.1011	0.0504	0.022	0.0506	0.0431	0.0622	0.0543	0.0181	0.0307	0.066
cpREV+G+I+F	358	136875	133778	-66527.8	0.00727273	1.05363	0.0958895	0.0555052	0.0567846	0.0599484	0.0104683	0.0264033	0.0522251	0.0716961	0.0305906	0.0489218	0.0982623	0.0345453	0.0219369	0.054249	0.0585991	0.0704632	0.0608091	0.0152837	0.0238444	0.0535743
Dayhoff+G+F	357	136934	133845	-66562.7	n/a	0.842798	0.0958895	0.0555052	0.0567846	0.0599484	0.0104683	0.0264033	0.0522251	0.0716961	0.0305906	0.0489218	0.0982623	0.0345453	0.0219369	0.054249	0.0585991	0.0704632	0.0608091	0.0152837	0.0238444	0.0535743
cpREV+G+F	357	136946	133857	-66568.5	n/a	0.980601	0.0958895	0.0555052	0.0567846	0.0599484	0.0104683	0.0264033	0.0522251	0.0716961	0.0305906	0.0489218	0.0982623	0.0345453	0.0219369	0.054249	0.0585991	0.0704632	0.0608091	0.0152837	0.0238444	0.0535743
Dayhoff+G+I+F	358	136970	133872	-66575.1	0.00362645	0.843282	0.0958895	0.0555052	0.0567846	0.0599484	0.0104683	0.0264033	0.0522251	0.0716961	0.0305906	0.0489218	0.0982623	0.0345453	0.0219369	0.054249	0.0585991	0.0704632	0.0608091	0.0152837	0.0238444	0.0535743
mtREV24+G+I+F	358	138653	135555	-67416.7	0.00706675	0.832539	0.0958895	0.0555052	0.0567846	0.0599484	0.0104683	0.0264033	0.0522251	0.0716961	0.0305906	0.0489218	0.0982623	0.0345453	0.0219369	0.054249	0.0585991	0.0704632	0.0608091	0.0152837	0.0238444	0.0535743
mtREV24+G+F	357	138663	135575	-67427.3	n/a	0.797032	0.0958895	0.0555052	0.0567846	0.0599484	0.0104683	0.0264033	0.0522251	0.0716961	0.0305906	0.0489218	0.0982623	0.0345453	0.0219369	0.054249	0.0585991	0.0704632	0.0608091	0.0152837	0.0238444	0.0535743
WAG+I	338	140331	137407	-68362.7	0.00726305	n/a	0.0866279	0.043972	0.0390894	0.0570451	0.0193078	0.0367281	0.0580589	0.0832518	0.0244313	0.048466	0.086209	0.0620286	0.0195027	0.0384319	0.0457631	0.0695179	0.0610127	0.0143859	0.0352742	0.0708956
WAG+I+F	357	140370	137282	-68280.8	0.00727273	n/a	0.0958895	0.0555052	0.0567846	0.0599484	0.0104683	0.0264033	0.0522251	0.0716961	0.0305906	0.0489218	0.0982623	0.0345453	0.0219369	0.054249	0.0585991	0.0704632	0.0608091	0.0152837	0.0238444	0.0535743
WAG	337	140604	137688	-68504.3	n/a	n/a	0.0866279	0.043972	0.0390894	0.0570451	0.0193078	0.0367281	0.0580589	0.0832518	0.0244313	0.048466	0.086209	0.0620286	0.0195027	0.0384319	0.0457631	0.0695179	0.0610127	0.0143859	0.0352742	0.0708956
WAG+F	356	140633	137553	-68417.3	n/a	n/a	0.0958895	0.0555052	0.0567846	0.0599484	0.0104683	0.0264033	0.0522251	0.0716961	0.0305906	0.0489218	0.0982623	0.0345453	0.0219369	0.054249	0.0585991	0.0704632	0.0608091	0.0152837	0.0238444	0.0535743
LG+I	338	140820	137895	-68606.9	0.00727273	n/a	0.079066	0.055941	0.041977	0.053052	0.012937	0.040767	0.071586	0.057337	0.022355	0.062157	0.099081	0.0646	0.022951	0.042302	0.04404	0.061197	0.053287	0.012066	0.034155	0.069147
LG+I+F	357	140896	137807	-68543.4	0.00726299	n/a	0.0958895	0.0555052	0.0567846	0.0599484	0.0104683	0.0264033	0.0522251	0.0716961	0.0305906	0.0489218	0.0982623	0.0345453	0.0219369	0.054249	0.0585991	0.0704632	0.0608091	0.0152837	0.0238444	0.0535743
rtREV+I+F	357	141078	137990	-68634.8	0.00726661	n/a	0.0958895	0.0555052	0.0567846	0.0599484	0.0104683	0.0264033	0.0522251	0.0716961	0.0305906	0.0489218	0.0982623	0.0345453	0.0219369	0.054249	0.0585991	0.0704632	0.0608091	0.0152837	0.0238444	0.0535743
LG	337	141141	138225	-68772.7	n/a	n/a	0.079066	0.055941	0.041977	0.053052	0.012937	0.040767	0.071586	0.057337	0.022355	0.062157	0.099081	0.0646	0.022951	0.042302	0.04404	0.061197	0.053287	0.012066	0.034155	0.069147
LG+F	356	141237	138157	-68719.3	n/a	n/a	0.0958895	0.0555052	0.0567846	0.0599484	0.0104683	0.0264033	0.0522251	0.0716961	0.0305906	0.0489218	0.0982623	0.0345453	0.0219369	0.054249	0.0585991	0.0704632	0.0608091	0.0152837	0.0238444	0.0535743
rtREV+F	356	141449	138369	-68825.3	n/a	n/a	0.0958895	0.0555052	0.0567846	0.0599484	0.0104683	0.0264033	0.0522251	0.0716961	0.0305906	0.0489218	0.0982623	0.0345453	0.0219369	0.054249	0.0585991	0.0704632	0.0608091	0.0152837	0.0238444	0.0535743
JTT+I	338	141718	138794	-69056.2	0.00727273	n/a	0.0769	0.0511	0.0425	0.0513	0.0203	0.0411	0.0618	0.0747	0.023	0.0526	0.0911	0.0595	0.0234	0.0405	0.0505	0.0682	0.0585	0.0143	0.0323	0.0664
rtREV+I	338	141780	138855	-69087.1	0.00727273	n/a	0.0646	0.0453	0.0376	0.0422	0.0114	0.0606	0.0607	0.0639	0.0273	0.0679	0.1018	0.0751	0.015	0.0287	0.0681	0.0488	0.0622	0.0251	0.0318	0.0619
cpREV+I	338	141801	138876	-69097.3	0.00727273	n/a	0.0756	0.0621	0.041	0.0371	0.0091	0.0382	0.0495	0.0838	0.0246	0.0806	0.1011	0.0504	0.022	0.0506	0.0431	0.0622	0.0543	0.0181	0.0307	0.066
JTT	337	141984	139068	-69194.1	n/a	n/a	0.0769	0.0511	0.0425	0.0513	0.0203	0.0411	0.0618	0.0747	0.023	0.0526	0.0911	0.0595	0.0234	0.0405	0.0505	0.0682	0.0585	0.0143	0.0323	0.0664
cpREV+I+F	357	142046	138958	-69118.9	0.00727273	n/a	0.0958895	0.0555052	0.0567846	0.0599484	0.0104683	0.0264033	0.0522251	0.0716961	0.0305906	0.0489218	0.0982623	0.0345453	0.0219369	0.054249	0.0585991	0.0704632	0.0608091	0.0152837	0.0238444	0.0535743
cpREV	337	142112	139196	-69258.1	n/a	n/a	0.0756	0.0621	0.041	0.0371	0.0091	0.0382	0.0495	0.0838	0.0246	0.0806	0.1011	0.0504	0.022	0.0506	0.0431	0.0622	0.0543	0.0181	0.0307	0.066
rtREV	337	142121	139205	-69262.6	n/a	n/a	0.0646	0.0453	0.0376	0.0422	0.0114	0.0606	0.0607	0.0639	0.0273	0.0679	0.1018	0.0751	0.015	0.0287	0.0681	0.0488	0.0622	0.0251	0.0318	0.0619
JTT+I+F	357	142161	139072	-69176.1	0.00727273	n/a	0.0958895	0.0555052	0.0567846	0.0599484	0.0104683	0.0264033	0.0522251	0.0716961	0.0305906	0.0489218	0.0982623	0.0345453	0.0219369	0.054249	0.0585991	0.0704632	0.0608091	0.0152837	0.0238444	0.0535743
mtREV24+G+I	339	142287	139354	-69335.3	0.00726147	1.00086	0.072	0.019	0.039	0.019	0.006	0.025	0.024	0.056	0.028	0.087	0.168	0.023	0.053	0.06	0.055	0.072	0.088	0.029	0.033	0.044
mtREV24+G	338	142311	139387	-69352.7	n/a	0.945999	0.072	0.019	0.039	0.019	0.006	0.025	0.024	0.056	0.028	0.087	0.168	0.023	0.053	0.06	0.055	0.072	0.088	0.029	0.033	0.044
JTT+F	356	142430	139350	-69315.9	n/a	n/a	0.0958895	0.0555052	0.0567846	0.0599484	0.0104683	0.0264033	0.0522251	0.0716961	0.0305906	0.0489218	0.0982623	0.0345453	0.0219369	0.054249	0.0585991	0.0704632	0.0608091	0.0152837	0.0238444	0.0535743
cpREV+F	356	142452	139372	-69326.8	n/a	n/a	0.0958895	0.0555052	0.0567846	0.0599484	0.0104683	0.0264033	0.0522251	0.0716961	0.0305906	0.0489218	0.0982623	0.0345453	0.0219369	0.054249	0.0585991	0.0704632	0.0608091	0.0152837	0.0238444	0.0535743
Dayhoff+I	338	142769	139845	-69581.6	0.00602557	n/a	0.0871	0.0409	0.0404	0.0469	0.0335	0.0383	0.0495	0.0886	0.0336	0.0369	0.0854	0.0805	0.0148	0.0398	0.0507	0.0696	0.0585	0.0105	0.0299	0.0647
Dayhoff+I+F	357	142840	139751	-69515.6	0.00599918	n/a	0.0958895	0.0555052	0.0567846	0.0599484	0.0104683	0.0264033	0.0522251	0.0716961	0.0305906	0.0489218	0.0982623	0.0345453	0.0219369	0.054249	0.0585991	0.0704632	0.0608091	0.0152837	0.0238444	0.0535743
Dayhoff	337	143056	140140	-69730.4	n/a	n/a	0.0871	0.0409	0.0404	0.0469	0.0335	0.0383	0.0495	0.0886	0.0336	0.0369	0.0854	0.0805	0.0148	0.0398	0.0507	0.0696	0.0585	0.0105	0.0299	0.0647
Dayhoff+F	356	143114	140034	-69657.8	n/a	n/a	0.0958895	0.0555052	0.0567846	0.0599484	0.0104683	0.0264033	0.0522251	0.0716961	0.0305906	0.0489218	0.0982623	0.0345453	0.0219369	0.054249	0.0585991	0.0704632	0.0608091	0.0152837	0.0238444	0.0535743
mtREV24+I+F	357	144621	141532	-70406.2	0.00727273	n/a	0.0958895	0.0555052	0.0567846	0.0599484	0.0104683	0.0264033	0.0522251	0.0716961	0.0305906	0.0489218	0.0982623	0.0345453	0.0219369	0.054249	0.0585991	0.0704632	0.0608091	0.0152837	0.0238444	0.0535743
mtREV24+F	356	145018	141938	-70610.1	n/a	n/a	0.0958895	0.0555052	0.0567846	0.0599484	0.0104683	0.0264033	0.0522251	0.0716961	0.0305906	0.0489218	0.0982623	0.0345453	0.0219369	0.054249	0.0585991	0.0704632	0.0608091	0.0152837	0.0238444	0.0535743
mtREV24+I	338	148653	145729	-72523.7	0.00727273	n/a	0.072	0.019	0.039	0.019	0.006	0.025	0.024	0.056	0.028	0.087	0.168	0.023	0.053	0.06	0.055	0.072	0.088	0.029	0.033	0.044
mtREV24	337	149020	146104	-72712.2	n/a	n/a	0.072	0.019	0.039	0.019	0.006	0.025	0.024	0.056	0.028	0.087	0.168	0.023	0.053	0.06	0.055	0.072	0.088	0.029	0.033	0.044

## Sheet: catalase superfamily
Model	#Param	BIC	AICc	lnL	Invariant	Gamma	Freq A	Freq R	Freq N	Freq D	Freq C	Freq Q	Freq E	Freq G	Freq H	Freq I	Freq L	Freq K	Freq M	Freq F	Freq P	Freq S	Freq T	Freq W	Freq Y	Freq V
LG+G+I	443	280971	276642	-137877	0.00572531	0.868953	0.079066	0.055941	0.041977	0.053052	0.012937	0.040767	0.071586	0.057337	0.022355	0.062157	0.099081	0.0646	0.022951	0.042302	0.04404	0.061197	0.053287	0.012066	0.034155	0.069147
LG+G	442	280992	276673	-137893	n/a	0.836479	0.079066	0.055941	0.041977	0.053052	0.012937	0.040767	0.071586	0.057337	0.022355	0.062157	0.099081	0.0646	0.022951	0.042302	0.04404	0.061197	0.053287	0.012066	0.034155	0.069147
WAG+G+I	443	281212	276884	-137997	0.00625943	0.976348	0.0866279	0.043972	0.0390894	0.0570451	0.0193078	0.0367281	0.0580589	0.0832518	0.0244313	0.048466	0.086209	0.0620286	0.0195027	0.0384319	0.0457631	0.0695179	0.0610127	0.0143859	0.0352742	0.0708956
WAG+G	442	281244	276926	-138019	n/a	0.903087	0.0866279	0.043972	0.0390894	0.0570451	0.0193078	0.0367281	0.0580589	0.0832518	0.0244313	0.048466	0.086209	0.0620286	0.0195027	0.0384319	0.0457631	0.0695179	0.0610127	0.0143859	0.0352742	0.0708956
LG+G+I+F	462	281409	276895	-137984	0.00592594	0.93681	0.0788412	0.057512	0.049832	0.0673326	0.00692814	0.0406482	0.0588777	0.0720281	0.0360985	0.0457886	0.0670488	0.0528472	0.0214826	0.0602434	0.0614556	0.0555095	0.0540748	0.0141632	0.0312649	0.0680231
LG+G+F	461	281441	276936	-138006	n/a	0.894676	0.0788412	0.057512	0.049832	0.0673326	0.00692814	0.0406482	0.0588777	0.0720281	0.0360985	0.0457886	0.0670488	0.0528472	0.0214826	0.0602434	0.0614556	0.0555095	0.0540748	0.0141632	0.0312649	0.0680231
rtREV+G+I+F	462	282214	277700	-138386	0.00595091	0.946183	0.0788412	0.057512	0.049832	0.0673326	0.00692814	0.0406482	0.0588777	0.0720281	0.0360985	0.0457886	0.0670488	0.0528472	0.0214826	0.0602434	0.0614556	0.0555095	0.0540748	0.0141632	0.0312649	0.0680231
rtREV+G+F	461	282243	277738	-138407	n/a	0.920846	0.0788412	0.057512	0.049832	0.0673326	0.00692814	0.0406482	0.0588777	0.0720281	0.0360985	0.0457886	0.0670488	0.0528472	0.0214826	0.0602434	0.0614556	0.0555095	0.0540748	0.0141632	0.0312649	0.0680231
WAG+G+I+F	462	282279	277765	-138419	0.00630745	1.01872	0.0788412	0.057512	0.049832	0.0673326	0.00692814	0.0406482	0.0588777	0.0720281	0.0360985	0.0457886	0.0670488	0.0528472	0.0214826	0.0602434	0.0614556	0.0555095	0.0540748	0.0141632	0.0312649	0.0680231
WAG+G+F	461	282317	277812	-138444	n/a	0.909272	0.0788412	0.057512	0.049832	0.0673326	0.00692814	0.0406482	0.0588777	0.0720281	0.0360985	0.0457886	0.0670488	0.0528472	0.0214826	0.0602434	0.0614556	0.0555095	0.0540748	0.0141632	0.0312649	0.0680231
rtREV+G+I	443	282937	278609	-138860	0.00582901	0.915707	0.0646	0.0453	0.0376	0.0422	0.0114	0.0606	0.0607	0.0639	0.0273	0.0679	0.1018	0.0751	0.015	0.0287	0.0681	0.0488	0.0622	0.0251	0.0318	0.0619
rtREV+G	442	282965	278646	-138880	n/a	0.884559	0.0646	0.0453	0.0376	0.0422	0.0114	0.0606	0.0607	0.0639	0.0273	0.0679	0.1018	0.0751	0.015	0.0287	0.0681	0.0488	0.0622	0.0251	0.0318	0.0619
JTT+G+I	443	284063	279735	-139423	0.00632178	0.928988	0.0769	0.0511	0.0425	0.0513	0.0203	0.0411	0.0618	0.0747	0.023	0.0526	0.0911	0.0595	0.0234	0.0405	0.0505	0.0682	0.0585	0.0143	0.0323	0.0664
JTT+G	442	284101	279782	-139447	n/a	0.901135	0.0769	0.0511	0.0425	0.0513	0.0203	0.0411	0.0618	0.0747	0.023	0.0526	0.0911	0.0595	0.0234	0.0405	0.0505	0.0682	0.0585	0.0143	0.0323	0.0664
Dayhoff+G+I	443	284606	280278	-139694	0.00633302	0.944387	0.0871	0.0409	0.0404	0.0469	0.0335	0.0383	0.0495	0.0886	0.0336	0.0369	0.0854	0.0805	0.0148	0.0398	0.0507	0.0696	0.0585	0.0105	0.0299	0.0647
Dayhoff+G	442	284641	280322	-139718	n/a	0.924856	0.0871	0.0409	0.0404	0.0469	0.0335	0.0383	0.0495	0.0886	0.0336	0.0369	0.0854	0.0805	0.0148	0.0398	0.0507	0.0696	0.0585	0.0105	0.0299	0.0647
JTT+G+I+F	462	285048	280534	-139804	0.00632458	0.937702	0.0788412	0.057512	0.049832	0.0673326	0.00692814	0.0406482	0.0588777	0.0720281	0.0360985	0.0457886	0.0670488	0.0528472	0.0214826	0.0602434	0.0614556	0.0555095	0.0540748	0.0141632	0.0312649	0.0680231
JTT+G+F	461	285089	280584	-139830	n/a	0.91166	0.0788412	0.057512	0.049832	0.0673326	0.00692814	0.0406482	0.0588777	0.0720281	0.0360985	0.0457886	0.0670488	0.0528472	0.0214826	0.0602434	0.0614556	0.0555095	0.0540748	0.0141632	0.0312649	0.0680231
Dayhoff+G+I+F	462	285857	281342	-140208	0.00629343	0.938296	0.0788412	0.057512	0.049832	0.0673326	0.00692814	0.0406482	0.0588777	0.0720281	0.0360985	0.0457886	0.0670488	0.0528472	0.0214826	0.0602434	0.0614556	0.0555095	0.0540748	0.0141632	0.0312649	0.0680231
Dayhoff+G+F	461	285857	281353	-140214	n/a	0.918819	0.0788412	0.057512	0.049832	0.0673326	0.00692814	0.0406482	0.0588777	0.0720281	0.0360985	0.0457886	0.0670488	0.0528472	0.0214826	0.0602434	0.0614556	0.0555095	0.0540748	0.0141632	0.0312649	0.0680231
cpREV+G+F	461	287921	283416	-141245	n/a	0.751285	0.0788412	0.057512	0.049832	0.0673326	0.00692814	0.0406482	0.0588777	0.0720281	0.0360985	0.0457886	0.0670488	0.0528472	0.0214826	0.0602434	0.0614556	0.0555095	0.0540748	0.0141632	0.0312649	0.0680231
cpREV+G+I+F	462	287950	283436	-141254	0.00636943	0.76301	0.0788412	0.057512	0.049832	0.0673326	0.00692814	0.0406482	0.0588777	0.0720281	0.0360985	0.0457886	0.0670488	0.0528472	0.0214826	0.0602434	0.0614556	0.0555095	0.0540748	0.0141632	0.0312649	0.0680231
cpREV+G	442	288101	283782	-141448	n/a	0.778618	0.0756	0.0621	0.041	0.0371	0.0091	0.0382	0.0495	0.0838	0.0246	0.0806	0.1011	0.0504	0.022	0.0506	0.0431	0.0622	0.0543	0.0181	0.0307	0.066
cpREV+G+I	443	288104	283776	-141443	0.00636943	0.7922	0.0756	0.0621	0.041	0.0371	0.0091	0.0382	0.0495	0.0838	0.0246	0.0806	0.1011	0.0504	0.022	0.0506	0.0431	0.0622	0.0543	0.0181	0.0307	0.066
mtREV24+G+I+F	462	288780	284265	-141669	0.00394886	0.836799	0.0788412	0.057512	0.049832	0.0673326	0.00692814	0.0406482	0.0588777	0.0720281	0.0360985	0.0457886	0.0670488	0.0528472	0.0214826	0.0602434	0.0614556	0.0555095	0.0540748	0.0141632	0.0312649	0.0680231
mtREV24+G+F	461	288789	284285	-141680	n/a	0.810344	0.0788412	0.057512	0.049832	0.0673326	0.00692814	0.0406482	0.0588777	0.0720281	0.0360985	0.0457886	0.0670488	0.0528472	0.0214826	0.0602434	0.0614556	0.0555095	0.0540748	0.0141632	0.0312649	0.0680231
WAG+I	442	297335	293016	-146064	0.00636376	n/a	0.0866279	0.043972	0.0390894	0.0570451	0.0193078	0.0367281	0.0580589	0.0832518	0.0244313	0.048466	0.086209	0.0620286	0.0195027	0.0384319	0.0457631	0.0695179	0.0610127	0.0143859	0.0352742	0.0708956
mtREV24+G+I	443	297453	293125	-146118	0.00437372	0.923731	0.072	0.019	0.039	0.019	0.006	0.025	0.024	0.056	0.028	0.087	0.168	0.023	0.053	0.06	0.055	0.072	0.088	0.029	0.033	0.044
mtREV24+G	442	297464	293145	-146129	n/a	0.906048	0.072	0.019	0.039	0.019	0.006	0.025	0.024	0.056	0.028	0.087	0.168	0.023	0.053	0.06	0.055	0.072	0.088	0.029	0.033	0.044
WAG	441	297849	293540	-146327	n/a	n/a	0.0866279	0.043972	0.0390894	0.0570451	0.0193078	0.0367281	0.0580589	0.0832518	0.0244313	0.048466	0.086209	0.0620286	0.0195027	0.0384319	0.0457631	0.0695179	0.0610127	0.0143859	0.0352742	0.0708956
WAG+I+F	461	298123	293618	-146347	0.00636943	n/a	0.0788412	0.057512	0.049832	0.0673326	0.00692814	0.0406482	0.0588777	0.0720281	0.0360985	0.0457886	0.0670488	0.0528472	0.0214826	0.0602434	0.0614556	0.0555095	0.0540748	0.0141632	0.0312649	0.0680231
WAG+F	460	298635	294140	-146608	n/a	n/a	0.0788412	0.057512	0.049832	0.0673326	0.00692814	0.0406482	0.0588777	0.0720281	0.0360985	0.0457886	0.0670488	0.0528472	0.0214826	0.0602434	0.0614556	0.0555095	0.0540748	0.0141632	0.0312649	0.0680231
LG+I+F	461	298654	294150	-146612	0.00636943	n/a	0.0788412	0.057512	0.049832	0.0673326	0.00692814	0.0406482	0.0588777	0.0720281	0.0360985	0.0457886	0.0670488	0.0528472	0.0214826	0.0602434	0.0614556	0.0555095	0.0540748	0.0141632	0.0312649	0.0680231
LG+I	442	298750	294431	-146772	0.0063616	n/a	0.079066	0.055941	0.041977	0.053052	0.012937	0.040767	0.071586	0.057337	0.022355	0.062157	0.099081	0.0646	0.022951	0.042302	0.04404	0.061197	0.053287	0.012066	0.034155	0.069147
LG+F	460	299152	294658	-146867	n/a	n/a	0.0788412	0.057512	0.049832	0.0673326	0.00692814	0.0406482	0.0588777	0.0720281	0.0360985	0.0457886	0.0670488	0.0528472	0.0214826	0.0602434	0.0614556	0.0555095	0.0540748	0.0141632	0.0312649	0.0680231
LG	441	299253	294944	-147029	n/a	n/a	0.079066	0.055941	0.041977	0.053052	0.012937	0.040767	0.071586	0.057337	0.022355	0.062157	0.099081	0.0646	0.022951	0.042302	0.04404	0.061197	0.053287	0.012066	0.034155	0.069147
rtREV+I+F	461	299267	294763	-146919	0.00636943	n/a	0.0788412	0.057512	0.049832	0.0673326	0.00692814	0.0406482	0.0588777	0.0720281	0.0360985	0.0457886	0.0670488	0.0528472	0.0214826	0.0602434	0.0614556	0.0555095	0.0540748	0.0141632	0.0312649	0.0680231
rtREV+F	460	299740	295246	-147161	n/a	n/a	0.0788412	0.057512	0.049832	0.0673326	0.00692814	0.0406482	0.0588777	0.0720281	0.0360985	0.0457886	0.0670488	0.0528472	0.0214826	0.0602434	0.0614556	0.0555095	0.0540748	0.0141632	0.0312649	0.0680231
rtREV+I	442	300259	295940	-147526	0.00636167	n/a	0.0646	0.0453	0.0376	0.0422	0.0114	0.0606	0.0607	0.0639	0.0273	0.0679	0.1018	0.0751	0.015	0.0287	0.0681	0.0488	0.0622	0.0251	0.0318	0.0619
rtREV	441	300766	296457	-147786	n/a	n/a	0.0646	0.0453	0.0376	0.0422	0.0114	0.0606	0.0607	0.0639	0.0273	0.0679	0.1018	0.0751	0.015	0.0287	0.0681	0.0488	0.0622	0.0251	0.0318	0.0619
JTT+I	442	301825	297506	-148309	0.00636167	n/a	0.0769	0.0511	0.0425	0.0513	0.0203	0.0411	0.0618	0.0747	0.023	0.0526	0.0911	0.0595	0.0234	0.0405	0.0505	0.0682	0.0585	0.0143	0.0323	0.0664
JTT	441	302362	298053	-148584	n/a	n/a	0.0769	0.0511	0.0425	0.0513	0.0203	0.0411	0.0618	0.0747	0.023	0.0526	0.0911	0.0595	0.0234	0.0405	0.0505	0.0682	0.0585	0.0143	0.0323	0.0664
JTT+I+F	461	302539	298034	-148555	0.00636943	n/a	0.0788412	0.057512	0.049832	0.0673326	0.00692814	0.0406482	0.0588777	0.0720281	0.0360985	0.0457886	0.0670488	0.0528472	0.0214826	0.0602434	0.0614556	0.0555095	0.0540748	0.0141632	0.0312649	0.0680231
Dayhoff+I	442	302738	298420	-148766	0.00569568	n/a	0.0871	0.0409	0.0404	0.0469	0.0335	0.0383	0.0495	0.0886	0.0336	0.0369	0.0854	0.0805	0.0148	0.0398	0.0507	0.0696	0.0585	0.0105	0.0299	0.0647
Dayhoff	441	303032	298723	-148919	n/a	n/a	0.0871	0.0409	0.0404	0.0469	0.0335	0.0383	0.0495	0.0886	0.0336	0.0369	0.0854	0.0805	0.0148	0.0398	0.0507	0.0696	0.0585	0.0105	0.0299	0.0647
JTT+F	460	303075	298580	-148829	n/a	n/a	0.0788412	0.057512	0.049832	0.0673326	0.00692814	0.0406482	0.0588777	0.0720281	0.0360985	0.0457886	0.0670488	0.0528472	0.0214826	0.0602434	0.0614556	0.0555095	0.0540748	0.0141632	0.0312649	0.0680231
Dayhoff+I+F	461	303721	299217	-149146	0.00636034	n/a	0.0788412	0.057512	0.049832	0.0673326	0.00692814	0.0406482	0.0588777	0.0720281	0.0360985	0.0457886	0.0670488	0.0528472	0.0214826	0.0602434	0.0614556	0.0555095	0.0540748	0.0141632	0.0312649	0.0680231
Dayhoff+F	460	304179	299684	-149380	n/a	n/a	0.0788412	0.057512	0.049832	0.0673326	0.00692814	0.0406482	0.0588777	0.0720281	0.0360985	0.0457886	0.0670488	0.0528472	0.0214826	0.0602434	0.0614556	0.0555095	0.0540748	0.0141632	0.0312649	0.0680231
cpREV+I+F	461	304560	300055	-149565	0.00636943	n/a	0.0788412	0.057512	0.049832	0.0673326	0.00692814	0.0406482	0.0588777	0.0720281	0.0360985	0.0457886	0.0670488	0.0528472	0.0214826	0.0602434	0.0614556	0.0555095	0.0540748	0.0141632	0.0312649	0.0680231
cpREV+I	442	304581	300262	-149688	0.00636943	n/a	0.0756	0.0621	0.041	0.0371	0.0091	0.0382	0.0495	0.0838	0.0246	0.0806	0.1011	0.0504	0.022	0.0506	0.0431	0.0622	0.0543	0.0181	0.0307	0.066
cpREV	441	305010	300701	-149908	n/a	n/a	0.0756	0.0621	0.041	0.0371	0.0091	0.0382	0.0495	0.0838	0.0246	0.0806	0.1011	0.0504	0.022	0.0506	0.0431	0.0622	0.0543	0.0181	0.0307	0.066
cpREV+F	460	305035	300541	-149809	n/a	n/a	0.0788412	0.057512	0.049832	0.0673326	0.00692814	0.0406482	0.0588777	0.0720281	0.0360985	0.0457886	0.0670488	0.0528472	0.0214826	0.0602434	0.0614556	0.0555095	0.0540748	0.0141632	0.0312649	0.0680231
mtREV24+I+F	461	308248	303744	-151409	0.00568567	n/a	0.0788412	0.057512	0.049832	0.0673326	0.00692814	0.0406482	0.0588777	0.0720281	0.0360985	0.0457886	0.0670488	0.0528472	0.0214826	0.0602434	0.0614556	0.0555095	0.0540748	0.0141632	0.0312649	0.0680231
mtREV24+F	460	308483	303989	-151533	n/a	n/a	0.0788412	0.057512	0.049832	0.0673326	0.00692814	0.0406482	0.0588777	0.0720281	0.0360985	0.0457886	0.0670488	0.0528472	0.0214826	0.0602434	0.0614556	0.0555095	0.0540748	0.0141632	0.0312649	0.0680231
mtREV24+I	442	318966	314647	-156880	0.00636943	n/a	0.072	0.019	0.039	0.019	0.006	0.025	0.024	0.056	0.028	0.087	0.168	0.023	0.053	0.06	0.055	0.072	0.088	0.029	0.033	0.044
mtREV24	441	319263	314954	-157034	n/a	n/a	0.072	0.019	0.039	0.019	0.006	0.025	0.024	0.056	0.028	0.087	0.168	0.023	0.053	0.06	0.055	0.072	0.088	0.029	0.033	0.044

## Sheet: Caption
Table. Maximum Likelihood fits of 48 different amino acid substitution models
NOTE.-- Models with the lowest BIC scores (Bayesian Information Criterion) are considered to describe the substitution pattern the best. For each model, AICc value (Akaike Information Criterion, corrected), Maximum Likelihood value (lnL), and the number of parameters (including branch lengths) are also presented [1]. Non-uniformity of evolutionary rates among sites may be modeled by using a discr…
Abbreviations: GTR: General Time Reversible; JTT: Jones-Taylor-Thornton; rtREV: General Reverse Transcriptase; cpREV: General Reversible Chloroplast; mtREV24: General Reversible Mitochondrial.
1. Nei M. and Kumar S. (2000). Molecular Evolution and Phylogenetics. Oxford University Press, New York.
2. Tamura K., Stecher G., Peterson D., Filipski A., and Kumar S. (2013). MEGA6: Molecular Evolutionary Genetics Analysis version 6.0. Molecular Biology and Evolution30: 2725-2729.
