# Supplementary material for: Genome sequence of the filamentous soil fungus Chaetomium cochliodes reveals abundance of genes for heme enzymes from all peroxidase and catalase superfamilies
Source: BMC Genomics. 2016 Sep 29;17:763. doi: 10.1186/s12864-016-3111-6 (PMC5041501; doi:10.1186/s12864-016-3111-6)
Supplement: Additional file 2: — Figure S1. DNA sequence alignment of genomic DNA from 34 ascomycetous fungi in the region covering 18S rDNA – ITS1 – 5.8S rDNA – ITS2 – 28S rDNA (fasta format). (FAS 85 kb) [file 12864_2016_3111_MOESM2_ESM.fas]

>Ccoch
A-TTATACCGCGAAACTGCGAATGGCTCATTAAATCAGTTATCGTTTATTTGATAGTACC
TTACTACATGGATAACCGTGGTAATTCTAGAGCTAATACATGCTAAAAATCCCGACTTCG
GAAGGGATGTATTTATTAGATTAAAAACCAATGCCCTTCGGGGCTCTCTGGTGATTCATA
ATAACTTCTCGAATCGCACGGCCTTGCGCCGGCGATGGTTCATTCAAATTTCTGCCCTAT
CAACTTTCGACGGCTGGGTCTTGGCCAGCCGTGGTGACAACGGGTAACGGAGGGTTAGGG
CTCGACCCCGGAGAAGGAGCCTGAGAAACGGCTACTACATCCAAGGAAGGCAGCAGGCGC
GCAAATTACCCAATCCCGACACGGGGAGGTAGTGACAATAAATACTGATACAGGGCTCTT
TCGGGTCTTGTAATTGGAATGAGTACAATTTAAATCCCTTAACGAGGAACAATTGGAGGG
CAAGTCTGGTGCCAGCAGCCGCGGTAATTCCAGCTCCAATAGCGTATATTAAAGTTGTTG
AGGTTAAAAAGCTCGTAGTTGAACCTTGGGCCTAGCCGGCCGGTCCGCCTCACCGCGTGC
ACTGGCTCGGCTGGGTCTTTCCTTCTGGAGAACCTCATGCCCTTCACTGGGTGTGACGGG
GAACCAGGACTTTTACTCTGAACAAATTAGATCGCTTAAAGAAGGCCTATGCTCGAATAC
ATTAGCATGGAATAATAG-AATAGGACGTGTGGTTCTA-TTTTGTTGGTTT-CTAGGACC
GCCGTAATGATTAATAGGGACAGTCGGGGGCATCAGTATTCA-ATTGTCAGAGGTGAAAT
TCTT-GGATTTATTGAAGACTAACTACTGC-GAAAGCATTTG-CCAAGGA---TGTTTTC
ATTAATC--AG-GAACGAAAGTTAGGGG---ATCGAAGA-CGATCAGATACCGTCGTAGT
CTTAACCATAAACTATGCCGATTAGGGATCGGACGGCGTTAT-TTTTTGACCCGTTCGGC
ACCTTACGATAAATCAAAATGTTTGGGCTCCTGGGGGAGTATGGTCGCAAGGCTGAAACT
TAAAGAAATTGACGGAAGGGCACCACCAGGGGTGGAGCCTGCGGCTTAATTTGACTCAAC
ACGGGGAAACTCACCAGGTCCAGACACGATGAGGATTGACAGATTGAGAGCTCTTTCTTG
ATTTCGTGGGTGGTGGTGCATGGCCGTTCTTAGTTGGTGGAGTGATTTGTCTGCTTAATT
GCGATAACGAACGAGACCTTAACCTGCTAAATAGCCCGTATTGCTTTGGCAGTACGCTGG
CTTCTTAGAGGGACTATCGGCTCAAGCCGATGGAAGTTTGAGGCAATAACAGGTCTGTGA
TGCCCTTAGATGTTCTGGGCCGCACGCGCGCTACACTGACAGAGCCAGCGAGT--ACTCC
CTTGGCCGGAAGGCCC-GGGTAATCTTGTTAAACTCTGTCGTGCTGGGGATAGAGCATTG
CAATTATTGCTCTTCAACGAGGAATCCCTAGTAAGCGCAAGTCATCAGC-TGCGTTGATT
ACGTCCCTGCCCTTTGTACACACCGCCCGTCGCTACTACCGATTGAATGGC-TCAG-TGA
GGCTTCCGGAC-TGGCCCA-GAGAGG-TCGGC-AACGACCACTC-AGGGCCGGAAAGCT-
-ATCCAAAC-TCGGTCATTTAGAGG-----------------------------------
---------AAGTAAAAGTCGTAACAAGGTCTCCGTTGGTGAACCA--------------
----------------GCGGAGGGATCATTACAGAGT-----------TG-CAAAACTCC
C-TAAACCAT-TGTGAACGTTACCTA--AACCGTTGCTTCGGCG-----GG-CGG-----
--CCCCGGGGTTTACCC--------CCCGGGCG-----CCCCT----GGGCCC-------
CACCGCGGG--CGCCCGCCGGAGG----TCACC-AAACTCTTGA------T---------
-AATTTATGGCCT----CTCTGAGT---CTTCTGTAC-------TGAAT-AAGTCAAAAC
TTTCAACAACGGATCTCTTGGTTCTGGCATCGATGAAGAACGCAGCGAAATGCGATAAGT
AATGTGAATTGCAGAATTCAGTGAATCATCGAATCTTTGAACGCACATTGCGCCCGCCAG
TATTCTGGCGGGCATGCCTGTTCGAGCGTCATTTCAACCA-TCAA--GCCCC---GGG--
CTT-GTGTTGGGGAC---------CTGCG--GCTG---------CCGCAGGCCCTGAAAA
GCA-G---TGGCGG-GCTCGC---TGTCACACCGAGCGTAGTAG-------CATACATCT
CGCTCGTGGGCGTGCTGC-GGGTTCCGG-CCGTTA----------AACCACC---TTTTA
ACCCAAGGTTGACC
>Cg1
A-TTATACCGCGAAACTGCGAATGGCTCATTAAATCAGTTATCGTTTATTTGATAGTACC
TTACTACATGGATAACCGTGGTAATTCTAGAGCTAATACATGCTAAAAATCCCGACTTCG
GAAGGGATGTATTTATTAGATTAAAAACCAATGCCCTTCGGGGCTCTCTGGTGATTCATA
ATAACTTCTCGAATCGCACGGCCTTGCGCCGGCGATGGTTCATTCAAATTTCTGCCCTAT
CAACTTTCGACGGCTGGGTCTTGGCCAGCCGTGGTGACAACGGGTAACGGAGGGTTAGGG
CTCGACCCCGGAGAAGGAGCCTGAGAAACGGCTACTACATCCAAGGAAGGCAGCAGGCGC
GCAAATTACCCAATCCCGACACGGGGAGGTAGTGACAATAAATACTGATACAGGGCTCTT
TCGGGTCTTGTAATTGGAATGAGTACAATTTAAATCCCTTAACGAGGAACAATTGGAGGG
CAAGTCTGGTGCCAGCAGCCGCGGTAATTCCAGCTCCAATAGCGTATATTAAAGTTGTTG
AGGTTAAAAAGCTCGTAGTTGAACCTTGGGCCTAGCCGGCCGGTCCGCCTCACCGCGTGC
ACTGGCTCGGCTGGGTCTTTCCTTCTGGAGAACCGCATGCCCTTCACTGGGTGTGCCGGG
GAACCAGGACTTTTACTCTGAACAAATTAGATCGCTTAAAGAAGGCCTATGCTCGAATAC
ATTAGCATGGAATAATAGAAATAGGACGTGTGGTTCTATTTTTGTTGGTTTCCTAGGACC
GCCGTAATGATTAATAGGGACAGTCGGGGGCATCAGTATTCATATTGTCAGAGGTGAAAT
TCTTGGGATTTATTGAAGACTAACTACTGCTGAAAGCATTTGCCCAAGGATGGTGTTTCC
ATTAATCCAGG-GAACGAAAGTTAGGGGGGAATCGAAGACCGATCAGATACCGTCGTAGT
CTTAACCATAAACTATGCCGATTAGGGATCGGACGGCGTTAT-TTTTTGACCCGTTCGGC
ACCTTACGATAAATCAAAATGTTTGGGCTCCTGGGGGAGTATGGTCGCAAGGCTGAAACT
TAAAGAAATTGACGGAAGGGCACCACCAGGGGTGGAGCCTGCGGCTTAATTTGACTCAAC
ACGGGGAAACTCACCAGGTCCAGACACGATGAGGATTGACAGATTGAGAGCTCTTTCTTG
ATTTCGTGGGTGGTGGTGCATGGCCGTTCTTAGTTGGTGGAGTGATTTGTCTGCTTAATT
GCGATAACGAACGAGACCTTAACCTGCTAAATAGCCCGTATTGCTTTGGCAGTACGCTGG
CTTCTTAGAGGGACTATCGGCTCAAGCCGATGGAAGTTTGAGGCAATAACAGGTCTGTGA
TGCCCTTAGATGTTCTGGGCCGCACGCGCGCTACACTGACAGAGCCAGCGAGT--ACTCC
CTTGGCCGGAAGGCCC-GGGTAATCTTGTTAAACTCTGTCGTGCTGGGGATAGAGCATTG
CAATTATTGCTCTTCAACGAGGAATCCCTAGTAAGCGCAAGTCATCAGCTTGCGTTGATT
ACGTCCCTGCCCTTTGTACACACCGCCCGTCGCTACTACCGATTGAATGGCTTCAGTTGA
GGCTTCCGGACGTGGCCCAGGAGAGGTTCGGCAAACGACCACTCAAGGGCCGGAAAGCCT
ATTCCAAACTTCGGTCATTTAGAGGA----------------------------------
---------AAGTAAAAGTCGTAACAAGGTCTCCGTTGGTGAACCA--------------
----------------GCGGAGGGATCATTACAGAGT-----------TG-CAAAACTCC
C-TAAACCAT-TGTGAACGTTACCTA--TACCGTTGCTTCGGCG-----GG-CGG-----
--CCCCGGGGTTTACCC--------CCCGGGCG-----CCCCT----GGGCCC-------
CACCGCGGG--CGCCCGCCGGAGG----TCACC-AAACTCTTGA------T---------
-AATTTATGGCCT----CTCTGAGT---CTTCTGTAC-------TGAAT-AAGTCAAAAC
TTTCAACAACGGATCTCTTGGTTCTGGCATCGATGAAGAACGCAGCGAAATGCGATAAGT
AATGTGAATTGCAGAATTCAGTGAATCATCGAATCTTTGAACGCACATTGCGCCCGCCAG
CATTCTGGCGGGCATGCCTGTTCGAGCGTCATTTCAACCA-TCAA--GCCCC--CGGG--
CTT-GTGTTGGGGAC---------CTGCG--GCTG---------CCGCAGGCCCTGAAAA
GCA-G---TGGCGG-GCTCGC---TGTCGCACCGAGCGTAGTAG-------CATACATCT
CGCTC-TGGTCGCGCCGC-GGGTTCCGG-CCGTTA----------AACCACC---TTTTA
ACCCAAGGTTGACC
>Cg2
A-TTATACCGCGAAACTGCGAATGGCTCATTAAATCAGTTATCGTTTATTTGATAGTACC
TTACTACATGGATAACCGTGGTAATTCTAGAGCTAATACATGCTAAAAATCCCGACTTCG
GAAGGGATGTATTTATTAGATTAAAAACCAATGCCCTTCGGGGCTCTCTGGTGATTCATA
ATAACTTCTCGAATCGCACGGCCTTGCGCCGGCGATGGTTCATTCAAATTTCTGCCCTAT
CAACTTTCGACGGCTGGGTCTTGGCCAGCCGTGGTGACAACGGGTAACGGAGGGTTAGGG
CTCGACCCCGGAGAAGGAGCCTGAGAAACGGCTACTACATCCAAGGAAGGCAGCAGGCGC
GCAAATTACCCAATCCCGACACGGGGAGGTAGTGACAATAAATACTGATACAGGGCTCTT
TCGGGTCTTGTAATTGGAATGAGTACAATTTAAATCCCTTAACGAGGAACAATTGGAGGG
CAAGTCTGGTGCCAGCAGCCGCGGTAATTCCAGCTCCAATAGCGTATATTAAAGTTGTTG
AGGTTAAAAAGCTCGTAGTTGAACCTTGGGCCTAGCCGGCCGGTCCGCCTCACCGCGTGC
ACTGGCTCGGCTGGGTCTTTCCTTCTGGAGAACCGCATGCCCTTCACTGGGTGTGCCGGG
GAACCAGGACTTTTACTCTGAACAAATTAGATCGCTTAAAGAAGGCCTATGCTCGAATAC
ATTAGCATGGAATAATAG-AATAGGACGTGTGGTTCTA-TTTTGTTGGTTT-CTAGGACC
GCCGTAATGATTAATAGGGACAGTCGGGGGCATCAGTATTCA-ATTGTCAGAGGTGAAAT
TCTT-GGATTTATTGAAGACTAACTACTGC-GAAAGCATTTG-CCAAGGA---TGTTTTC
ATTAATC--AG-GAACGAAAGTTAGGGG---ATCGAAGA-CGATCAGATACCGTCGTAGT
CTTAACCATAAACTATGCCGATTAGGGATCGGACGGCGTTAT-TTTTTGACCCGTTCGGC
ACCTTACGATAAATCAAAATGTTTGGGCTCCTGGGGGAGTATGGTCGCAAGGCTGAAACT
TAAAGAAATTGACGGAAGGGCACCACCAGGGGTGGAGCCTGCGGCTTAATTTGACTCAAC
ACGGGGAAACTCACCAGGTCCAGACACGATGAGGATTGACAGATTGAGAGCTCTTTCTTG
ATTTCGTGGGTGGTGGTGCATGGCCGTTCTTAGTTGGTGGAGTGATTTGTCTGCTTAATT
GCGATAACGAACGAGACCTTAACCTGCTAAATAGCCCGTATTGCTTTGGCAGTACGCTGG
CTTCTTAGAGGGACTATCGGCTCAAGCCGATGGAAGTTTGAGGCAATAACAGGTCTGTGA
TGCCCTTAGATGTTCTGGGCCGCACGCGCGCTACACTGACAGAGCCAGCGAGT--ACTCC
CTTGGCCGGAAGGCCCGGGGTAATCTTGTTAAACTCTGTCGTGCTGGGGATAGAGCATTG
CAATTATTGCTCTTCAACGAGGAATCCCTAGTAAGCGCAAGTCATCAGCTTGCGTTGATT
ACGTCCCTGCCCTTTGTACACACCGCCCGTCGCTACTACCGATTGAATGGC-TCAG-TGA
GGCTTCCGGAC-TGGCCCA-GAGAGG-TCGGC-AACGACCACTC-AGGGCCGGAAAGCT-
-ATCCAAAC-TCGGTCATTTAGAGG-----------------------------------
---------AAGTAAAAGTCGTAACAAGGTCTCCGTTGGTGAACCA--------------
----------------GCGGAGGGATCATTACAGAGT-----------TG-CAAAACTCC
C-TAAACCAT-TGTGAACGTTACCTA--TACCGTTGCTTCGGCG-----GG-CGG-----
--CCCCGGGGTTTACCC--------CCCGGGCG-----CCCCT----GGGCCC-------
CACCGCGGG--CGCCCGCCGGAGG----TCACC-AAACTCTTGA------T---------
-AATTTATGGCCT----CTCTGAGT---CTTCTGTAC-------TGAAT-AAGTCAAAAC
TTTCAACAACGGATCTCTTGGTTCTGGCATCGATGAAGAACGCAGCGAAATGCGATAAGT
AATGTGAATTGCAGAATTCAGTGAATCATCGAATCTTTGAACGCACATTGCGCCCGCCAG
CATTCTGGCGGGCATGCCTGTTCGAGCGTCATTTCAACCA-TCAA--GCCCC--CGGG--
CTT-GTGTTGGGGAC---------CTGCG--GCTG---------CCGCAGGCCCTGAAAA
GCA-G---TGGCGG-GCTCGC---TGTCGCACCGAGCGTAGTAG-------CATACATCT
CGCTC-TGGTCGCGCCGC-GGGTTCCGG-CCGTTA----------AACCACC---TTTTA
ACCCAAGGTTGACC
>Cg3
A-TTATACCGCGAAACTGCGAATGGCTCATTAAATCAGTTATCGTTTATTTGATAGTACC
TTACTACATGGATAACCGTGGTAATTCTAGAGCTAATACATGCTAAAAATCCCGACTTCG
GAAGGGATGTATTTATTAGATTAAAAACCAATGCCCTTCGGGGCTCTCTGGTGATTCATA
ATAACTTCTCGAATCGCACGGCCTTGCGCCGGCGATGGTTCATTCAAATTTCTGCCCTAT
CAACTTTCGACGGCTGGGTCTTGGCCAGCCGTGGTGACAACGGGTAACGGAGGGTTAGGG
CTCGACCCCGGAGAAGGAGCCTGAGAAACGGCTACTACATCCAAGGAAGGCAGCAGGCGC
GCAAATTACCCAATCCCGACACGGGGAGGTAGTGACAATAAATACTGATACAGGGCTCTT
TCGGGTCTTGTAATTGGAATGAGTACAATTTAAATCCCTTAACGAGGAACAATTGGAGGG
CAAGTCTGGTGCCAGCAGCCGCGGTAATTCCAGCTCCAATAGCGTATATTAAAGTTGTTG
AGGTTAAAAAGCTCGTAGTTGAACCTTGGGCCTAGCCGGCCGGTCCGCCTCACCGCGTGC
ACTGGCTCGGCTGGGTCTTTCCTTCTGGAGAACCGCATGCCCTTCACTGGGTGTGCCGGG
GAACCAGGACTTTTACTCTGAACAAATTAGATCGCTTAAAGAAGGCCTATGCTCGAATAC
ATTAGCATGGAATAATAG-AATAGGACGTGTGGTTCTA-TTTTGTTGGTTT-CTAGGACC
GCCGTAATGATTAATAGGGACAGTCGGGGGCATCAGTATTCA-ATTGTCAGAGGTGAAAT
TCTT-GGATTTATTGAAGACTAACTACTGC-GAAAGCATTTG-CCAAGGA---TGTTTTC
ATTAATC--AG-GAACGAAAGTTAGGGG---ATCGAAGA-CGATCAGATACCGTCGTAGT
CTTAACCATAAACTATGCCGATTAGGGATCGGACGGCGTTAT-TTTTTGACCCGTTCGGC
ACCTTACGATAAATCAAAATGTTTGGGCTCCTGGGGGAGTATGGTCGCAAGGCTGAAACT
TAAAGAAATTGACGGAAGGGCACCACCAGGGGTGGAGCCTGCGGCTTAATTTGACTCAAC
ACGGGGAAACTCACCAGGTCCAGACACGATGAGGATTGACAGATTGAGAGCTCTTTCTTG
ATTTCGTGGGTGGTGGTGCATGGCCGTTCTTAGTTGGTGGAGTGATTTGTCTGCTTAATT
GCGATAACGAACGAGACCTTAACCTGCTAAATAGCCCGTATTGCTTTGGCAGTACGCTGG
CTTCTTAGAGGGACTATCGGCTCAAGCCGATGGAAGTTTGAGGCAATAACAGGTCTGTGA
TGCCCTTAGATCTTCTGGGCCGCACGCGCGCTACACTGACAGAGCCAGCGAGT--ACTCC
CTTGGCCGGAAGGCCCGGGGTAATCTTGTTAAACTCTGTCGTGCTGGGGATAGAGCATTG
CAATTATTGCTCTTCAACGAGGAATCCCTAGTAAGCGCAAGTCATCAGCTTGCGTTGATT
ACGTCCCTGCCCTTTGTACACACCGCCCGTCGCTACTACCGATTGAATGGC-TCAG-TGA
GGCTTCCGGAC-TGGCCCA-GAGAGG-TCGGC-AACGACCACTC-AGGGCCGGAAAGCT-
-ATCCAAAC-TCGGTCATTTAGAGG-----------------------------------
---------AAGTAAAAGTCGTAACAAGGTCTCCGTTGGTGAACCA--------------
----------------GCGGAGGGATCTTTACAGAGT-----------TG-CAAAACTCC
C-TAAACCAT-TGTGAACGTTACCTA--TACCGTTGCTTCGGCG-----GG-CGG-----
--CCCCGGGGTTTACCC--------CCCGGGCG-----CCCCT----GGGCCC-------
CACCGCGGG--CGCCCGCCGGAGG----TCACC-AAACTCTTGA------T---------
-AATTTATGGCCT----CTCTGAGT---CTTCTGTAC-------TGAAT-AAGTCAAAAC
TTTCAACAACGGATCTCTTGGTTCTGGCATCGATGAAGAACGCAGCGAAATGCGATAAGT
AATGTGAATTGCAGAATTCAGTGAATCATCGAATCTTTGAACGCACATTGCGCCCGCCAG
CATTCTGGCGGGCATGCCTGTTCGAGCGTCATTTCAACCA-TCAA--GCCCC--CGGG--
CTT-GTGTTGGGGAC---------CTGCG--GCTG---------CCGCAGGCCCTGAAAA
GCA-G---TGGCGG-GCTCGC---TGTCGCACCGAGCGTAGTAG-------CATACATCT
CGCTC-TGGTCGCGCCGC-GGGTTCCGG-CCGTTA----------AACCACC---TTTTA
ACCCAAGGTTGACC
>Cthe
A-TTATACAGCGAAACTGCGAATGGCTCATTAAATCAGTTATCGTTTATTTGATAGTACC
TTACTACATGGATAACCGTGGTAATTCTAGAGCTAATACATGCTGAAAATCCCGACTTCG
GAAGGGATGTATTTATTAGATTAAAAACCAATGCCCTTCGGGGCTTTCTGGTGATTCATA
ATAACTTCTCGAATCGCACGGCCTTGCGCCGGCGATGGTTCATTCAAATTTCTGCCCTAT
CAACTTTCGACGGCTGGGTATTGGCCAGCCGTGGTGACAACGGGTAACGGAGGGTTAGGG
CTCGACCCCGGAGAAGGAGCCTGAGAAACGGCTACTACATCCAAGGAAGGCAGCAGGCGC
GCAAATTACCCAATCCCGACACGGGGAGGTAGTGACAATAAATACTGATACAGGGCTCTT
TCGGGTCTTGTAATTGGAATGAGTACAATTTAAATCCCTTAACGAGGAACAATTGGAGGG
CAAGTCTGGTGCCAGCAGCCGCGGTAATTCCAGCTCCAATAGCGTATATTAAAGTTGTTG
AGGTTAAAAAGCTCGTAGTTGAACCTTGGGCCTAGCCCGCCGGTCCGCCTCACCGCGTGC
ACTGGCTGGGCTGGGCCTTTCCTTCTGGAGAACCGCATGCCCTTCACTGGGTGTGTCGGG
GAACCAGGACTTTTACTCTGAACAAATTAGATCGCTTAAAGAAGGCCTATGCTTGAATAC
ATTAGCATGGAATAATAG-AATAGGACGTGTGGTTCTA-TTTTGTTGGTTT-CTAGGACC
GCCGTAATGATTAATAGGGACAGTCGGGGGCGTCAGTATTCA-ATTGTCAGAGGTGAAAT
TCTT-GGATTTATTGAAGACTAACAACTGC-GAAAGCATTCG-CCAAGGA---TGTTTTC
ATTAATC--AG-GAACGAAAGTTAGGGG---ATCGAAGA-CGATCAGATACCGTCGTAGT
CTTAACCATAAACTATGCCGATTAGGGATCGGACGGCGTTTA-TTTTTGACCCGTTCGGC
ACCTTACGATAAATCAAAATGTTTGGGCTCCTGGGGGAGTATGGTCGCAAGGCTGAAACT
TAAAGAAATTGACGGAAGGGCACCACCAGGGGTGGAGCCTGCGGCTTAATTTGACTCAAC
ACGGGGAAACTCACCAGGTCCAGACACGATGAGGATTGACAGATTGAGAGCTCTTTCTTG
ATTTCGTGGGTGGTGGTGCATGGCCGTTCTTAGTTGGTGGAGTGATTTGTCTGCTTAATT
GCGATAACGAACGAGACCTTAACCTGCTAAATAGCCCGTATTGCCTTGGCAGTACGCCGG
CTTCTTAGAGGGACTATCGGCTCAAGCCGATGGAAGTTTGAGGCAATAACAGGTCTGTGA
TGCCCTTAGATGTTCTGGGCCGCACGCGCGCTACACTGACAGAGCCAGCGAGT--ACTCC
CTTGGCCGAGAGGCCC-GGGTAATCTTGTTAAACTCTGTCGTGCTGGGGATAGAGCATTG
CAATTATTGCTCTTCAACGAGGAATCCCTAGTAAGCGCAAGTCATCAGCTTGCGTTGATT
ACGTCCCTGCCCTTTGTACACACCGCCCGTCGCTACTACCGATTGAACGGC-TCAG-TGA
GGCTTTCGGAC-TGGCCCA-GAGAGG-TCGGC-AACGACCACTC-AGGGCCGGAAAGTT-
-ATCCAAAC-TCGGTCGTTTAGAGG-----------------------------------
---------AAGTAAAAGTCGTAACAAGGTCTCCGTAGGTGAACCT--------------
----------------GCGGAGGGATCATTAATGAGT-----------TACCACAACTCC
C-AAACCCAT-TGTGAACC-TACCCT--TCACGTTGCTTCGGCG-----GGTCGG-----
--GCGCTGTGCCGCCCCTCCGGGCGACCCGGGG-----CTCCCCAAAGGCCCC-------
--GGGCCCGC-CGCCCGCCGGAGG-----TACGCAAACTCTTGT-----TC---------
-ATTGTACGGCCT----CTCTGAGT-----GAAGTAC-------TGAAT-AAGTCAAAAC
TTTCAACAACGGATCTCTTGGTTCTGGCATCGATGAAGAACGCAGCGAAATGCGATAAGT
AATGTGAATTGCAGAATTCCGTGAATCATCGAATCTTTGAACGCACATTGCGCCCGCCGG
TATTCCGGCGGGCATGCCTGTTCGAGCGTCATTTCAACCA-TCAA--GCCCT---GGG--
CTT-GTGTTGGGGAC---------CCGCG--GCTG--------CTCGCGGGCCCTGAAAA
GCA-G---TGGCGG-GCTCGC--TAGTCACACCGAGCGTAGTAGAACTTCTATTCGATCT
CGCTC-AGGGCGTGCGGC-GGGTGCCAG-CCGTAA----------AACCCCAGCTTCTT-
--CTAAGGTTGACC
>Mthe
A-TTATACAGCGAAACTGCGAATGGCTCATTAAATCAGTTATCGTTTATTTGATAGTACC
TTACTACATGGATAACCGTGGTAATTCTAGAGCTAATACATGCTAAAAATCCCGACTTCG
GAAGGGATGTATTTATTAGATTAAAAACCAATGCCCTCCGGGGCTCTCTGGTGATTCATG
ATAACTTCTCGAATCGCACGGCCTTGCGCCGGCGATGGTTCATTCAAATTTCTGCCCTAT
CAACTTTCGACGGCTGGGTCTTGGCCAGCCGTGGTGACAACGGGTAACGGAGGGTTAGGG
CTCGACCCCGGAGAAGGAGCCTGAGAAACGGCTACTACATCCAAGGAAGGCAGCAGGCGC
GCAAATTACCCAATCCCGACACGGGGAGGTAGTGACAATAAATACTGATACAGGGCTCTT
TTGGGTCTTGTAATTGGAATGAGTACAATTTAAATCCCTTAACGAGGAACAATTGGAGGG
CAAGTCTGGTGCCAGCAGCCGCGGTAATTCCAGCTCCAATAGCGTATATTAAAGTTGTTG
AGGTTAAAAAGCTCGTAGTTGAACCTTGGGCCTAGCCGGCCGGTCCGCCTCACCGCGTGC
ACTGGCTCGGCTGGGTCTTTCCTTCTGGAGAACCGCATGCCCTTCACTGGGTGTGCCGGG
GAACCAGGACTTTTACTCTGAACAAATTAGATCGCTTAAAGAAGGCCTATGCTCGAATAC
ATTAGCATGGAATAATAG-AATAGGACGTGTGGTTCTA-TTTTGTTGGTTT-CTAGGACC
GCCGTAATGATTAATAGGGACAGTCGGGGGCATCAGTATTCA-ATTGTCAGAGGTGAAAT
TCTT-GGATTTATTGAAGACTAACTACTGC-GAAAGCATTTG-CCAAGGA---TGTTTTC
ATTAATC--AG-GAACGAAAGTTAGGGG---ATCGAAGA-CGATCAGATACCGTCGTAGT
CTTAACCATAAACTATGCCGATTAGGGATCGGACGGCGTTAT-TTTTTGACCCGTTCGGC
ACCTTACGATAAATCAAAATGTTTGGGCTCCTGGGGGAGTATGGTCGCAAGGCTGAAACT
TAAAGAAATTGACGGAAGGGCACCACCAGGGGTGGAGCCTGCGGCTTAATTTGACTCAAC
ACGGGGAAACTCACCAGGTCCAGACACGATGAGGATTGACAGATTGAGAGCTCTTTCTTG
ATTTCGTGGGTGGTGGTGCATGGCCGTTCTTAGTTGGTGGAGTGATTTGTCTGCTTAATT
GCGATAACGAACGAGACCTTAACCTGCTAAATAGCCCGTATTGCTTTGGCAGTACGCCGG
CTTCTTAGAGGGACTATCGGCTCAAGCCGATGGAAGTTTGAGGCAATAACAGGTCTGTGA
TGCCCTTAGATGTTCTGGGCCGCACGCGCGCTACACTGACAGAGCCAGCGAGT--ACTCC
CTTGGCCGGAAGGCCC-GGGTAATCTTGTTAAACTCTGTCGTGCTGGGGATAGAGCATTG
CAATTATTGCTCTTCAACGAGGAATCCCTAGTAAGCGCAAGTCATCAGCTTGCGTTGATT
ACGTCCCTGCCCTTTGTACACACCGCCCGTCGCTACTACCGATTGAATGGC-TCAG-TGA
GGCTTTCGGAC-TGGCCCA-GAGAGG-TCGGC-AACGACCACTC-AGGGCCGGAAAGTT-
-ATCCAAAC-TCGGTCATTTAGAGG-----------------------------------
---------AAGTAAAAGTCGTAACAAGGTCTCCGTTGGTGAACCA--------------
----------------GCGGAGGGATCATTACAGAGC-----------TG-CAAAACTCC
C-TAAACCAT-CGTGAACGCTACCTA--GACCGTTGCTTCGGCG-----GG-CGG-----
--CGCC-------------------CTCGCGCG-----CCCCCCCTGGGGCCC------G
CACCGCGGG--CGCCCGCCGGAGG---TACACC-AAACTCTTGA------T---------
-ATGTTATGGCCA----CTCTGAGT---CTCCTGTAC-------TGAAT-AAGTCAAAAC
TTTCAACAACGGATCTCTTGGTTCTGGCATCGATGAAGAACGCAGCGAAATGCGATAAGT
AATGTGAATTGCAGAATTCAGTGAATCATCGAATCTTTGAACGCACATTGCGCCCGCCAG
CATCCTGGCGGGCATGCCTGTTCGAGCGTCATTTCAACCCATCAA--GCCCA---CGG--
CTT-GTGTTGGGGAC---------CTGCG--GCTG--------CCCGCAGGCCCTGAAAA
CCA-G---TGGCGG-GCTCGC--TAGTCACACCGGGCGTAGTAG------CATACGACCT
CGCTC-AGGGCGTGCTGC-GGGTTCCAG-CCGTAA----------AACGACC--TTCACA
ACCCAAGGTTGACC
>Mhin
A-TTATACAGCGAAACTGCGAATGGCTCATTAAATCAGTTATCGTTTATTTGATAGTACC
TTACTACATGGATAACCGTGGTAATTCTAGAGCTAATACATGCTAAAAATCCCGACTTCG
GAAGGGATGTATTTATTAGATTAAAAACCAATGCCCTTCGGGGCTCTCTGGTGATTCATA
ATAACTTCTCGAATCGCACGGCCTTGCGCCGGCGATGGTTCATTCAAATTTCTGCCCTAT
CAACTTTCGACGGCTGGGTCTTGGCCAGCCGTGGTGACAACGGGTAACGGAGGGTTAGGG
CTCGACCCCGGAGAAGGAGCCTGAGAAACGGCTACTACATCCAAGGAAGGCAGCAGGCGC
GCAAATTACCCAATCCCGACACGGGGAGGTAGTGACAATAAATACTGATACAGGGCTCTT
TTGGGTCTTGTAATTGGAATGAGTACAATTTAAATCCCTTAACGAGGAACAATTGGAGGG
CAAGTCTGGTGCCAGCAGCCGCGGTAATTCCAGCTCCAATAGCGTATATTAAAGTTGTTG
AGGTTAAAAAGCTCGTAGTTGAACCTTGGGCCTAGCCGGCCGGTCCGCCTCACCGCGTGC
ACTGGCTCGGCTGGGTCTTTCCTTCTGGAGAACCGCATGCCCTTCACTGGGTGTGCCGGG
GAACCAGGACTTTTACTCTGAACAAATTAGATCGCTTAAAGAAGGCCTATGCTCGAATAC
ATTAGCATGGAATAATAG-AATAGGACGTGTGGTTCTA-TTTTGTTGGTTT-CTAGGACC
GCCGTAATGATTAATAGGGACAGTCGGGGGCATCAGTATTCA-ATTGTCAGAGGTGAAAT
TCTT-GGATTTATTGAAGACTAACTACTNN-NAAAGCATTTG-CCAAGGA---TGTTTTC
ATTAATC--AG-GAACGAAAGTTAGGGG---ATCGAAGA-CGATCAGATACCGTCGTAGT
CTTAACCATAAACTATGCCGATTAGGGATCGGACGGCGTTAT-TTTTTGACCCGTTCGGC
ACCTTACGATAAATCAAAATGTTTGGGCTCCTGGGGGAGTATGGTCGCAAGGCTGAAACT
TAAAGAAATTGACGGAAGGGCACCACCAGGGGTGGAGCCTGCGGCTTAATTTGACTCAAC
ACGGGGAAACTCACCAGGTCCAGACACGATGAGGATTGACAGATTGAGAGCTCTTTCTTG
ATTTCGTGGGTGGTGGTGCATGGCCGTTCTTAGTTGGTGGAGTGATTTGTCTGCTTAATT
GCGATAACGAACGAGACCTTAACCTGCTAAATAGCCCGTATTGCTTTGGCAGTACGCCGG
CTTCTTAGAGGGACTATCGGCTCAAGCCGATGGAAGTTTGAGGCAATAACAGGTCTGTGA
TGCCCTTAGATGTTCTGGGCCGCACGCGCGCTACACTGACAGAGCCAGCGAGT--ACTCC
CTTGGCCGGAAGGCCC-GGGTAATCTTGTTAAACTCTGTCGTGCTGGGGATAGAGCATTG
CAATTATTGCTCTTCAACGAGGAATCCCTAGTAAGCGCAAGTCATCAGCTTGCGTTGATT
ACGTCCCTGCCCTTTGTACACACCGCCCGTCGCTACTACCGATTGAATGGC-TCAG-TGA
GGCTTTCGGAC-TGGCCCA-GAGAGG-TCGGC-AACGACCACTC-AGGGCCGGAAAG---
------------------------------------------------------------
---------A--------------------------------------------------
----------------GCGGAGGGATCATTACAGAGT-----------TG-CAAAACTCC
C-TAAACCAT-CGTGAACGCTACCTA--AACCGTTGCTTCGGCG-----GG-CGG-----
--CGCC-------------------CTCGCGCG-----CCCCT----GGGCCC------G
CACCGCGGG--CGCCCGCCGGAGG---TACACC-GAACTCTTGA------T---------
-ACTTTATGGCCA----CTCTGAGT---CTTCTGTAC-------TGAAT-AAGTCAAAAC
TTTCAACAACGGATCTCTTGGTTCTGGCATCGATGAAGAACGCAGCGAAATGCGATAAGT
AATGTGAATTGCAGAATTCAGTGAATCATCTAATCTTTGAACGCACATTGCGCCCGCCAG
TATCCTGGTGGGCATGCCTGTTCGAGCGTCATTTCACCCA-TCAA--GCCCA---CGG--
CTT-GTGTTGGGGAC---------CTGCG--GCTG--------CCCGCAGGCCCTGAAAA
CCA-G---TGGCGG-GCTCGC--TAGTCACACCGAGCGTAGTAG------CATACAACCT
CGCTC----------------------------------------AG-------------
--------------
>Thterr
ATTTATACAGCGAAACTGCGAATGGCTCATTAAATCAGTTATCGTTTATTTGATAGTACC
TTACTACATGGATAACCGTGGTAATTCTAGAGCTAATACATGCTGAAAATCCCGACTTCG
GAAGGGATGTATTTATTAGATTAAAAACCAATGCCCCTCGGGGCTCTCTGGTGATTCATA
ATAACTTCTCGAATCGCACGGCCTTGCGCCGGCGATGGTTCATTCAAATTTCTGCCCTAT
CAACTTTCGACGGCTGGGTCTTGGCCAGCCGTGGTCACAACGGGTAACGGAGGGTTAGGG
CTCGACCCCGGAGAAGGAGCCTGAGAAACGGCTACTACATCCAAGGAAGGCAGCAGGCGC
GCAAATTACCCAATCCCGACACGGGGAGGTAGTGACAATAAATACTGATACAGGGCTCTT
TCGGGTCTTGTAATTGGAATGAGTACAATTTAAATCCCTTAACGAGGAACAATTGGAGGG
CAAGTCTGGTGCCAGCAGCCGCGGTAATTCCAGCTCCAATAGCGTATATTAAAGTTGTTG
AGGTTAAAAAGCTCGTAGTTGAACCTTGGGCCTAGCCGGCCGGTCCGCCTCACCGCGTGC
ACTGGCTCGGCTGGGTCTTTCCTTCTGGGGAGCCGCATGCCCTTCACTGGGCGTGCCGGG
GAACCAGGACTTTTACTCTGAACAAATTAGATCGCTTAAAGAAGGCCTATGCTCGAATAC
GTTAGCATGGAATAATAG-AATAGGACGTGTGGTTCTA-TTTTGTTGGTTT-CTAGGACC
GCCGTAATGATTAATAGGGACAGTCGGGGGCATCAGTATTCA-ATTGTCAGAGGTGAAAT
TCTT-GGATTTATTGAAGACTAACTACTGC-GAAAGCATTTG-CCAAGGA---TGTTTTC
ATTAATC--AG-GAACGAAAGTTAGGGG---ATCGAAGA-CGATCAGATACCGTCGTAGT
CTTAACCATAAACTATGCCGATTAGGGATCGGACGGCGTTAT-TTTTTGACCCGTTCGGC
ACCTTACGATAAATCAAAATGTTTGGGCTCCTGGGGGAGTATGGTCGCAAGGCTGAAACT
TAAAGAAATTGACGGAAGGGCACCACCAGGGGTGGAGCCTGCGGCTTAATTTGACTCAAC
ACGGGGAAACTCACCAGGTCCAGACACGATGAGGATTGACAGATTGAGAGCTCTTTCTTG
ATTTCGTGGGTGGTGGTGCATGGCCGTTCTTAGTTGGTGGAGTGATTTGTCTGCTTAATT
GCGATAACGAACGAGACCTTAACCTGCTAAATAGCCCGTATTGCTTTGGCAGTACGCCGG
CTTCTTAGAGGGACTATCGGCTCAAGCCGATGGAAGTTTGAGGCAATAACAGGTCTGTGA
TGCCCTTAGATGTTCTGGGCCGCACGCGCGCTACACTGACAGAGCCAGCGAGT--ACTCC
CTTGGCCGGAAGGCCC-GGGTAATCTTGTTAAACTCTGTCGTGCTGGGGATAGAGCATTG
CAATTATTGCTCTTCAACGAGGAATCCCTAGTAAGCGCAAGTCATCAGCTTGCGTTGATT
ACGTCCCTGCCCTTTGTACACACCGCCCGTCGCTACTACCGATTGAATGGC-TCAG-TGA
GGCTTTCGGAC-TGGCCCA-GAGAGG-TCGGC-AACGACCACTC-AGGGCCGGAAAGTT-
-ATCCAAAC-TCGGTCATTTAGAGG-----------------------------------
---------AAGTAAAAGTCGTAACAAGGTCTCCGTTGGTGAACCA--------------
----------------GCGGAGGGATCATTACAGAGT-----------TG-CAAGACTCC
C--AAACCAC-TGTGGACCTTACCTA---ACCGTTGCTTCGGCG-----GG-CGG-----
---CGCCAGGGCCCCCACGGGCCCGCCAGCGCG-----CCCCC----CGGCCC------C
CCTCGCGGGGGCGCCCGCCGGAGG-----CTCC-AAACCATTCT---CGCA---------
-TGCACAAGGCCT----CTCTGAGT---CTTCTGTAC-------TGAAT-GAGTCAAAAC
TTTCAACAACGGATCTCTTGGTTCTGGCATCGATGAAGAACGCAGCGAAATGCGATAAGT
AATGTGAATTGCAGAATTCCGTGAATCATCGAATCTTTGAACGCACATTGCGCCCGCCGG
CATTCCGGCGGGCATGCCTGTCCGAGCGTCATTTCGACCA-TCAA--GCCCC---GGG--
CTT-GTGTTGGGGAC---------CTGCG--GCTG--------CCCGCAGGCCCCGAAAA
CCA-G---TGGCGGTGCCCGC---TGTCACCCCGAGCGTAGTAG-------CAACCACCT
CGCTC-AGGGCGTGCTCC-GGGTCCCGG-CCGTTAAACGGAAAGCAACCCCC--------
--CAAAGGTTGACC
>Taus
A-TTATACCGCGAAACTGCGAATGGCTCATTAAATCAGTTATCGTTTATTTGATAGTACC
TTACTACATGGATAACCGTGGTAATTCTAGAGCTAATACATGCTGAAAATCCCGACTTCG
GAAGGGATGTATTTATTAGATTAAAAACCAATGCCCTTCGGGGCTCTCTGGTGATTCATA
ATAACTTCTCGAATCGCACGGCCTTGCGCCGGCGATGGTTCATTCAAATTTCTGCCCTAT
CAACTTTCGACGGCTGGGTATTGGCCAGCCATGGTGACAACGGGTAACGGAGGGTTAGGG
CTCGACCCCGGAGAAGGAGCCTGAGAAACGGCTACTACATCCAAGGAAGGCAGCAGGCGC
GCAAATTACCCAATCCCGACACGGGGAGGTAGTGACAATAAATACTGATACAGGGCTCTT
TCGGGTCTTGTAATTGGAATGAGTACAATTTAAATCCCTTAACGAGGAACAATTGGAGGG
CAAGTCTGGTGCCAGCAGCCGCGGTAATTCCAGCTCCAATAGCGTATATTAAAGTTGTTG
AGGTTAAAAAGCTCGTAGTTGAACCTTGGGCCTAGCCGGCCGGTCCGCCTCACCGCGTGC
ACTGGCTCGGCTGGGCCTTTCCTTCTGGAGAACCGCATGCCCTTCACTGGGTGTGCCGGG
GAACCAGGACTTTTACCTTGAATAAATCAGATCGCTTAAAGAAGGCCTATGCTCGAATGC
GTTAGCATGGAATAATAG-AATAGGACGTGTGGTTCTA-TTTTGTTGGTTT-CTAGGACC
GCCGTAATGATTAATAGGGACAGTCGGGGGCATCAGTATTCA-ATTGTCAGAGGTGAAAT
TCTT-GGATTTATTGAAGACTAACTACTGC-GAAAGCATTTG-CCAAGGA---TGTTTTC
ATTAATC--AG-GAACGAAAGTTAGGGG---ATCGAAGA-CGATCAGATACCGTCGTAGT
CTTAACCATAAACTATGCCGATTAGGGATCGGACGGCGTTAT-TTTTTGACCCGTTCGGC
ACCTTACGATAAATCAAAATGTTTGGGCTCCTGGGGGAGTATGGTCGCAAGGCTGAAACT
TAAAGAAATTGACGGAAGGGCACCACCAGGGGTGGAGCCTGCGGCTTAATTTGACTCAAC
ACGGGGAAACTCACCAGGTCCAGACACGATGAGGATTGACAGATTGAGAGCTCTTTCTTG
ATTTCGTGGGTGGTGGTGCATGGCCGTTCTTAGTTGGTGGAGTGATTTGTCTGCTTAATT
GCGATAACGAACGAGACCTTAACCTGCTAAATAGCCCGTATTGCTTAGGCAGTACGCCGG
CTTCTTAGAGGGACTATCGGCTCAAGCCGATGGAAGTTTGAGGCAATAACAGGTCTGTGA
TGCCCTTAGATGTTCTGGGCCGCACGCGCGCTACACTGACAGAGCCAGCGAGT--ACTCC
CTTGGCCGGAAGGCCC-GGGTAATCTTGTTAAACTCTGTCGTGCTGGGGATAGAGCATTG
CAATTATTGCTCTTCAACGAGGAATCCCTAGTAAGCGCAAGTCATCAGCTTGCGTTGATT
ACGTCCCTGCCCTTTGTACACACCGCCCGTCGCTACTACCGATTGAATGGC-TCAG-TGA
GGCTTTCGGAC-TGGCCCA-GAGAGG-TCGGC-AACGACCACTC-AGGGCCGGAAAGTT-
-ATCCAAAC---------------------------------------------------
------------------------------------------------------------
-------------------GAGGGA-CATTACAGAGT-----------TG-CAAAACTC-
--CAAACCAT-TGTGAACC-TACCTC-GAACCGTTGCTTCGGCG-----GGGCGGT----
-------------------------CCCGGGCA-----CCCCC----GGGGCC--ATCGC
CCTGACGGG--CGCCCGCCGGAGG-----TACC-TAACCCTGAC-----CT---------
-TTTGTATGGCCT----CTCTGAGT---CTTCTGTAC-------TGAAT-AAGTCAAAAC
TTTCAACAACGGATCTCTTGGTTCTGGCATCGATGAAGAACGCAGCGAAATGCGATAAGT
AATGTGAATTGCAGAATTCAGTGAATCATCGAATCTTTGAACGCACATTGCGCCCGCCAG
TATTCTGGCGGGCATGCCTGTCCGAGCGTCATTTCAACCA-TCAA--GCCCC---GTG--
CTT-GTGTTGGGGAC---------CTGCG-TGCTG-------CCGCGCAGGCCCTGAAAA
CCATG---TGGCGG-GCTCGC--ATGACACACCGAGCGTAGTAG------CATCTGTTCT
CGCTCAGGGGCGTGCTGC-GGGTTCCGG-CCGTAA----------AACCACC-CTTGAAG
ACCCAAGGTTGACC
>Celat
A-TTATACCGCGAAACTGCGAATGGCTCATTAAATCAGTTATCGTTTATTTGATAGTACC
TTACTACATGGATAACCGTGGTAATTCTAGAGCTAATACATGCTAAAAATCCCGACTTCG
GAAGGGATGTATTTATTAGATTAAAAACCAATGCCCTTCGGGGCTCTCTGGTGATTCATA
ATAACTTCTCGAATCGCACGGCCTTGCGCCGGCGATGGTTCATTCAAATTTCTGCCCTAT
CAACTTTCGACGGCTGGGTCTTGGCCAGCCGTGGTGACAACGGGTAACGGAGGGTTAGGG
CTCGACCCCGGAGAAGGAGCCTGAGAAACGGCTACTACATCCAAGGAAGGCAGCAGGCGC
GCAAATTACCCAATCCCGACACGGGGAGGTAGTGACAATAAATACTGATACAGGGCTCTT
TCGGGTCTTGTAATTGGAATGAGTACAATTTAAATCCCTTAACGAGGAACAATTGGAGGG
CAAGTCTGGTGCCAGCAGCCGCGGTAATTCCAGCTCCAATAGCGTATATTAAAGTTGTTG
AGGTTAAAAAGCTCGTAGTTGAACCTTGGGCCTAGCCGGCCGGTCCGCCTCACCGCGTGC
ACTGGCTCGGCTGGGTCTTTCCTTCTGGAGAACCTCATGCCCTTCACTGGGTGTGACGGG
GAACCAGGACTTTTACTCTGAACAAATTAGATCGCTTAAAGAAGGCCTATGCTCGAATAC
ATTAGCATGGAATAATAG-AATAGGACGTGTGGTTCTA-TTTTGTTGGTTT-CTAGGACC
GCCGTAATGATTAATAGGGACAGTCGGGGGCATCAGTATTCA-ATTGTCAGAGGTGAAAT
TCTT-GGATTTATTGAAGACTAACTACTGC-GAAAGCATTTG-CCAAGGA---TGTTTTC
ATTAATC--AG-GAACGAAAGTTAGGGG---ATCGAAGA-CGATCAGATACCGTCGTAGT
CTTAACCATAAACTATGCCGATTAGGGATCGGACGGCGTTAT-TTTTTGACCCGTTCGGC
ACCTTACGATAAATCAAAATGTTTGGGCTCCTGGGGGAGTATGGTCGCAAGGCTGAAACT
TAAAGAAATTGACGGAAGGGCACCACCAGGGGTGGAGCCTGCGGCTTAATTTGACTCAAC
ACGGGGAAACTCACCAGGTCCAGACACGATGAGGATTGACAGATTGAGAGCTCTTTCTTG
ATTTCGTGGGTGGTGGTGCATGGCCGTTCTTAGTTGGTGGAGTGATTTGTCTGCTTAATT
GCGATAACGAACGAGACCTTAACCTGCTAAATAGCCCGTATTGCTTTGGCAGTACGCTGG
CTTCTTAGAGGGACTATCGGCTCAAGCCGATGGAAGTTTGAGGCAATAACAGGTCTGTGA
TGCCCTTAGATGTTCTGGGCCGCACGCGCGCTACACTGACAGAGCCAGCGAGT--ACTCC
CTTGGCCGGAAGGCCC-GGGTAATCTTGTTAAACTCTGTCGTGCTGGGGATAGAGCATTG
CAATTATTGCTCTTCAACGAGGAATCCCTAGTAAGCGCAAGTCATCAGCTTGCGTTGATT
ACGTCCCTGCCCTTTGTACACACCGCCCGTCGCTACTACCGATTGAATGGC-TCAG-TGA
GGCTTCCGGAC-TGGCCCA-GAGAGG-TCGGC-AACGACCACTC-AGGGCCGGAAAGCT-
-ATCCAAAC-TCGGTCATTTAGAGG-----------------------------------
---------AAGTAAAAGTCGTAACAAGGTCTCCGTAGGTGAACCT--------------
----------------GCGGA-------TTACAGAGT-----------TG-CAAAACTCC
C-TAAACCAT-TGTGAACGTTACCTA--AACCGTTGCTTCGGCG-----GG-CGG-----
--CCCCGGGGTTTACCC--------CCCGGGCG-----CCCCT----GGGCCC-------
CACCGCGGG--CGCCCGCCGGAGG----TCACC-AAACTCTTGT------T---------
-AATTTATGGCCT----CTCTGAGT---CTTCTGTAC-------TGAAT-AAGTCAAAAC
TTTCAACAACGGATCTCTTGGTTCTGGCATCGATGAAGAACGCAGCGAAATGCGATAAGT
AATGTGAATTGCAGAATTCAGTGAATCATCGAATCTTTGAACGCACATTGCGCCCGCCAG
TATTCTGGCGGGCATGCCTGTTCGAGCGTCATTTCAACCA-TCAA--GCCCC--CGGG--
CTT-GTGTTGGGGAC---------CTGCG--GCTG---------CCGCAGGCCCTGAAAA
GCA-G---TGGCGG-GCTCGC---TGTCACACCGAGCGTAGTAG-------CATACATCT
CGCTC-TGGGCGTGCTGC-GGGTTCCGG-CCGTTA----------AACCACC---TTTTA
ACCCAAGGTTGACC
>Masp
A-TTATACAGCGAAACTGCGAATGGCTCATTAAATCAGTTATCGTTTATTTGATAGTACC
TTACTACATGGATAACCGTGGTAATTCTAGAGCTAATACATGCTGAAAATCCCGACTTCG
GAAGGGATGTATTTATTAGATTAAAAACCAATGCCCTTCGGGGCTCTCTGGTGATTCATA
ATAACTTCTCGAATCGCACGGCCTTGCGCCGGCGATGGTTCATTCAAATTTCTGCCCTAT
CAACTTTCGACGGCTGGGTCTTGGCCAGCCATGGTGACAACGGGTAACGGAGGGTTAGGG
CTCGACCCCGGAGAAGGAGCCTGAGAAACGGCTACTACATCCAAGGAAGGCAGCAGGCGC
GCAAATTACCCAATCCCGACACGGGGAGGTAGTGACAATAAATACTGATACAGGGCTCTT
TCGGGTCTTGTAATTGGAATGAGTACAATTTAAATCCCTTAACGAGGAACAATTGGAGGG
CAAGTCTGGTGCCAGCAGCCGCGGTAATTCCAGCTCCAATAGCGTATATTAAAGTTGTTG
AGGTTAAAAAGCTCGTAGTTGAACCTTGGGCCTAGCCGGCCGGTCCGCCTCACCGCGTGC
ACTGGCTCGGCTGGGTCTTTCCTTCTGGAGAACCGCATGCCCTTCACTGGGTGTGCCGGG
GAACCAGGACTTTTACTCTGAACAAATTAGATCGCTTAAAGAAGGCCTATGCTCGAATAC
ATTAGCATGGAATAATAG-AATAGGACGTGTGGTTCTA-TTTTGTTGGTTT-CTAGGACC
GCCGTAATGATTAATAGGGACAGTCGGGGGCATCAGTATTCA-ATTGTCAGAGGTGAAAT
TCTT-GGATTTATTGAAGACTAACTACTGC-GAAAGCATTTG-CCAAGGA---TGTTTTC
ATTAATC--AG-GAACGAAAGTTAGGGG---ATCGAAGA-CGATCAGATACCGTCGTAGT
CTTAACCATAAACTATGCCGATTAGGGATCGGACGGTGTTAT-TTTTTGACCCGTTCGGC
ACCTTACGATAAATCAAAATGTTTGGGCTCCTGGGGGAGTATGGTCGCAAGGCTGAAACT
TAAAGGAATTGACGGAAGGGCACCACCAGGGGTGGAGCCTGCGGCTTAATTTGACTCAAC
ACGGGGAAACTCACCAGGTCCAGACACGATGAGGATTGACAGATTGAGAGCTCTTTCTTG
ATTTCGTGGGTGGTGGTGCATGGCCGTTCTTAGTTGGTGGAGTGATTTGTCTGCTTAATT
GCGATAACGAACGAGACCTTAACCTGCTAAATAGCCCGTATTGCTTTGGCAGTACGCCGG
CTTCTTAGAGGGACTATCGGCTCAAGCCGATGGAAGTTTGAGGCAATAACAGGTCTGTGA
TGCCCTTAGATGTTCTGGGCCGCACGCGCGCTACACTGACAGAGCCAGCGAGT--ACTCC
CTTGGCCGGAAGGCCC-GGGTAATCTTGTTAAACTCTGTCGTGCTGGGGATAGAGCATTG
CAATTATTGCTCTTCAACGAGGAATCCCTAGTAAGCGCAAGTCATCAGCTTGCGTTGATT
ACGTCCCTGCCCTTTGTACACACCGCCCGTCGCTACTACCGATTGAATGGC-TCAG-TGA
GGCTTTCGGAC-TGGCCCA-GAGAGG-TCGGC-AACGACCACTC-AGGGCCGGAAAGTT-
-ATCCAAAC-TCGGTCATTTAGAGGAAGTAAAAGTCGTAACAAGGTCTCCGTAGGTGAAC
CTGCGGAGGAAGTAAAAGTCGTAACAAGGTCTCCGTTGGTGAACCA--------------
----------------GCGGAGGGATCATTACAGAGT-----------TG-CAAAACTCC
C-CAAACCAT-TGTGAACCTACCCAAAGAACCGTTGCTTCGGCG-----GG-CGG-----
--CGCCCGGGCTCT-----------CCCGGGTGGC---CCCCC----GGCCCC-------
--CCGCGGG--CGCCCGCCGGAGG-ATTATACA-ACACCCTGTTGCTCCGT---------
------ATGGCCT----CTCTGAGT----CTCTGTACT------TAAAT-AAGTCAAAAC
TTTCAACAACGGATCTCTTGGTTCTGGCATCGATGAAGAACGCAGCGAAATGCGATAAGT
AATGTGAATTGCAGAATTCAGTGAATCATCGAATCTTTGAACGCACATTGCGCCCGCCAG
TATTCTGGCGGGCATGCCTGTTCGAGCGTCATTTCAACCA-TCGA--GCCCC--CGGG--
CTT-GTGTTGGGGAC---------CTGCG--GCTG--------CCCGCAGGCCCTGAAAA
CCA-G---TGGCGG-GCTCGC---TGTCACCCCGAGCGTAGTAG-----TTAATCCAACT
CGCCC-AGGGCGTGCTGC-GGGCTCCGG-CCGTTA----------AGCCACCCATTACCC
CCCCAAGGTTGACC
>Ncr
A-TTAAACCGCGAAACTGCGAATGGCTCATTAAATCAGTTATAGTTTATTTGATAGTACC
TTACTACATGGATAACCGTGGTAATTCTAGAGCTAATACATGCTAAAAACCCCGACTTCG
GAAGGGGTGTATTTATTAGATTAAAAACCAATGCCCTTCGGGGCTAACTGGTGATTCATA
ATAACTTCTCGAATCGCATGGCCTTGCGCTGGCGATGGTTCATTCAAATTTCTGCCCTAT
CAACTTTCGACGGCTGGGTCTTGGCCAGCCATGGTGACAACGGGTAACGGAGGGTTAGGG
CTCGACCCCGGAGAAGGAGCCTGAGAAACGGCTACTACATCCAAGGAAGGCAGCAGGCGC
GCAAATTACCCAATCCCGACACGGGGAGGTAGTGACAATAAATACTGATACAGGGCTCTT
TTGGGTCTTGTAATTGGAATGAGTACAATTTAAATCCCTTAACGAGGAACAATTGGAGGG
CAAGTCTGGTGCCAGCAGCCGCGGTAATTCCAGCTCCAATAGCGTATATTAAAGTTGTTG
AGGTTAAAAAGCTCGTAGTTGAACCTTGGGCTCGGCCCGTCGGTCCGCCTCACCGCGTGC
ACTGACTGGGTCGGGCCTTTTTTCCTGGAGAACCGCATGCCCTTCACTGGGTGTGTCGGG
GAACCAGGACTTTTACCGTGAACAAATCAGATCGCTCAAAGAAGGCCTATGCTCGAATGT
ACTAGCATGGAATAATAG-AATAGGACGTGTGGTTCTA-TTTTGTTGGTTT-CTAGGACC
GCCGTAATGATTAATAGGGACAGTCGGGGGCATCAGTATTCA-ATTGTCAGAGGTGAAAT
TCTT-GGATTTATTGAAGACTAACTACTGC-GAAAGCATTTG-CCAAGGA---TGTTTTC
ATTAATC--AG-GAACGAAAGTTAGGGG---ATCGAAGA-CGATCAGATACCGTCGTAGT
CTTAACCATAAACTATGCCGATTAGGGATCGGACGGTGTTAT-TTTTTGACCCGTTCGGC
ACCTTACGATAAATCAAAATGTTTGGGCTCCTGGGGGAGTATGGTCGCAAGGCTGAAACT
TAAAGAAATTGACGGAAGGGCACCACCAGGGGTGGAGCCTGCGGCTTAATTTGACTCAAC
ACGGGGAAACTCACCAGGTCCAGACACGATGAGGATTGACAGATTGAGAGCTCTTTCTTG
ATTTCGTGGGTGGTGGTGCATGGCCGTTCTTAGTTGGTGGAGTGATTTGTCTGCTTAATT
GCGATAACGAACGAGACCTTAACCTGCTAAATAGCCCGTATTGCTTTGGCAGTACGCTGG
CTTCTTAGAGGGACTATCGGCTCAAGCCGATGGAAGTTTGAGGCAATAACAGGTCTGTGA
TGCCCTTAGATGTTCTGGGCCGCACGCGCGCTACACTGACACAGCCAGCGAGT--ACTCC
CTTGGCCGGAAGGTCC-GGGTAATCTTGTTAAACTGTGTCGTGCTGGGGATAGAGCATTG
CAATTATTGCTCTTCAACGAGGAATCCCTAGTAAGCGCAAGTCATCAGCTTGCGTTGATT
ACGTCCCTGCCCTTTGTACACACCGCCCGTCGCTACTACCGATTGAATGGC-TCAG-TGA
GGCTTCCGGAC-TGGCCCA-GGGAGG-TCGGC-AACGACCACCC-AGGGCCGGAAAGCT-
-ATCCAAAC-TCGGTCATTTAGAGG-----------------------------------
---------AAGTAAAAGTCGTAACAAGGTCTCCGTTGGTGAACCA--------------
----------------GCGGAGGGATCATTACAGAGT-----------TG-CAAAACTCC
CACAAACCAT-CGCGAATCTTACCCG--TACGGTTGCCTCGGCGCTGGCGGTCCGGAAAG
GCCTTCGGGCCC-------------TCCCGGAT-----CCTCG----GGTCTC---CCGC
TCGCGGGAGGCTGCCCGCCGGAGTGCCGAAACT-AAACTCTTGA------T---------
-ATTTTATGTCT-----CTCTGAGTAAACTTT------------TAAAT-AAGTCAAAAC
TTTCAACAACGGATCTCTTGGTTCTGGCATCGATGAAGAACGCAGCGAAATGCGATAAGT
AATGTGAATTGCAGAATTCAGTGAATCATCGAATCTTTGAACGCACATTGCGCTCGCCAG
TATTCTGGCGAGCATGCCTGTTCGAGCGTCATTTCAACCA-TCAA--GCTCT-----G--
CTT-GCGTTGGGGAT---------CCGCG--GCTG--------TCCGCGGTCCCTCAAAA
TCA-G---TGGCGG-GCTCGC--TAGTCACACCGAGCGTAGTAA--------CTCTACAT
CGCTA-TGGTCGTGCGGC-GGGTTCTTG-CCGTAA----------AACCCCCCATTT---
--CTAAGGTTGACC
>Sfim
A-TTAAACCGCGAAACTGCGAATGGCTCATTAAATCAGTTATCGTTTATTTGATAGTACC
TTACTACATGGATAACCGTGGTAATTCTAGAGCTAATACATGCTAAAAACCCCGACTTCG
GAAGGGGTGTATTTATTAGATTAAAAACCAATGCCCTTCGGGNCTTCCTGGTGATTCATG
ATAACTTCTCGAATCGCACGGCCTTGCGCCGGCGATGGTTCATTCAAATTTCTGCCCTAT
CAACTTTCGACGGCTGGGTCTTGGCCAGCCATGGTGACAACGGGTAACGGAGGGTTAGGG
CTCGACCCCGGAGAAGGAGCCTGAGAAACGGCTACTACATCCAAGGAAGGCAGCAGGCGC
GCAAATTACCCAATCCCGACACGGGGAGGTAGTGACAATAAATACTGATACAGGGCTCTT
TTGGGTCTTGTAATTGGAATGAGTACAATTTAAATCCCTTAACGTGGAACAATTGGAGGG
CAAGTCTGGTGCCAGCAGCCGCGGTAATTCCAGCTCCAATAGCGTATATTAAAGTTGTTG
AGGTTAAAAAGCTCGTAGTTGAACCTTGGGCCCAGCCGGCCGGTCCGCCTCACCGCGTGC
ACTGGCTCGGTTGGGCCTTTCCTTCTGGAGAACCGCATGCCCTTCACTGGGTGTGTCGGG
GAACCAGGACTTTTACTCTGAACAAATTAGATCGCTTAAAGAAGGCCTATGCTCGAATAC
ATTAGCATGGAATAATAG-AATAGGACGTGTGGTTCTA-TTTTGTTGGTTT-CTAGGACC
GCCGTAATGATTAATAGGGACAGTCGGGGGCATCAGTATTCA-ATTGTCAGAGGTGAAAT
TCTT-GGATTTATTGAAGACTAACTACTGC-GAAAGCATTTG-CCAAGGA---TGTTTTC
ATTAATC--AG-GAACGAAAGTTAGGGG---ATCGAAGA-CGATCAGATACCGTCGTAGT
CTTAACCATAAACTATGCCGATTAGGGATCGGACGATGTTAT-TTTTTGACTCGTTCGGC
ACCTTACGATAAATCAAAATGTTTGGGCTCCTGGGGGAGTATGGTCGCAAGGCTGAAACT
TAAAGAAATTGACGGAAGGGCACCACCAGGGGTGGAGCCTGCGGCTTAATTTGACTCAAC
ACGGGGAAACTCACCAGGTCCAGACACGATGAGGATTGACAGATTGAGAGCTCTTTCTTG
ATTTCGTGGGTGGTGGTGCATGGCCGTTCTTAGTTGGTGGAGTGATTTGTCTGCTTAATT
GCGATAACGAACGAGACCTTAACCTGCTAAATAGCCCGTATTGCTTTGGCAGTACGCTGG
CTTCTTAGAGGGACTATCGGCTCAAGCCGATGGAAGTTTGAGGCAATAACAGGTCTGTGA
TGCCCTTAGATGTTCTGGGCCGCACGCGCGCTACACTGACACAGCCAGCGAGT--ACTCC
CTTGGCCGGAAGGTCC-GGGTAATCTTGTTAAACTGTGTCGTGCTGGGGATAGAGCATTG
CAATTATTGCTCTTCAACGAGGAATCCCTAGTAAGCGCAAGTCATCAGCTTGCGTTGATT
ACGTCCCTGCCCTTTGTACACACCGCCCGTCGCTACTACCGATTGAATGGC-TCAG-TGA
GGCTTCCGGAC-TGGCCCA-GGGAGG-TCGGC-AACGACCACCC-AGGGCCGGAAAGCT-
-ATCCAAAC-TCGGTCATTTAGAGG-----------------------------------
---------AAGTAAAAGTCGTAACAAGGTCTCCGTTGGTGAACCAGCGGAGGGATCATT
ATCCGTAGGTGAACCTGCGGAGGGATCATTACAGAGT-----------TG-CAAAACTCC
CACAAACCAT-CGCGAATCTTACCCG--TACGGTTGCCTCGGCGCTGGCGGTCCGGAAGG
CCCTCGGG-----------------CCCCCGGA-----TCCTC----GGGTCT--CCCGC
TCGCGGGAGGCTGCCCGCCGGAGTGCCGAAACC-AAATTCTTGA------T---------
-ATTTTATGTTT-----CTCTGAGTAAACTTT------------TAAAT-AAGTCAAAAC
TTTCAACAACGGATCTCTTGGTTCTGGCATCGATGAAGAACGCAGCGAAATGCGATAAGT
AATGTGAATTGCAGAATTCAGTGAATCATCGAATCTTTGAACGCACATTGCGCTCGCCAG
TATTCTGGCGAGCATGCCTGTTCGAGCGTCATTTCAACCA-TCAA--GCTCT-----G--
CTT-GCGTTGGGGAT---------CCGCG--TCTG---------ACGCGGTCCCTCAAAA
ACA-G---TGGCGG-GCTCGC--TAGTCACACCGAGCGTAGTAA--------CTCTGCAT
CGCTA-TGGTCGTGCGGC-GGGTTCTTG-CCGTAA----------AACCCCCAATTT---
--CTAAGGTTGACC
>Pan
A-TTATACAGCGAAACTGCGAATGGCTCATTAAATCAGTTATCGTTTATTTGATATTACC
TTACTACATGGATAACCGTGGTAATTCTAGAGCTAATACATGCAAAAAATCCCGACTTCG
GAAGGGATGTGTTTATTAGATTAAAAACCAATGCCCTCCGGGGCTCACTGGTGATTCATA
ATAACCTCTCGAATCGCACGGCCTTGCGCCGGCGATGGTTCATTCAAATTTCTGCCCTAT
CAACTTTCGACGGCTGGGTCTTGGCCAGCCATGGTGACAACGGGTAACGGGGAGTTAGGG
CTCGACTCCGGAGAAGGAGCCTGAGAAACGGCTACTACATCCAAGGAAGGCAGCAGGCGC
GCAAATTACCCAATCCCGACACGGGGAGGTAGTGACAATAAATACTGATACAGGGCTCTT
TTGGGTCTTGTAATTGGAATGAGTACAATTTAAATCCCTTAACGAGGAACAATTGGAGGG
CAAGTCTGGTGCCAGCAGCCGCGGTAATTCCAGCTCCAATAGCGTATATTAAAGTTGTTG
AGGTTAAAAAGCTCGTAGTTGAACCTTGGGCCCGGCCCTCCGGTCCCCCTCACCGGGTGC
ACTGGCTCGGCCGGGCCTTTCCTTCTGGAGAACCGCATGCCCTTCACTGGGCGTGCCGGG
GAACCAGGACTTTTACTCTGAACAAATTAGATCGCTTAAAGAAGGCCTATGCTCGAATAG
TCTAGCATGGAATAATGG-AATAGGACGTGTGGTTCTA-TTTTGTTGGTTT-CTAGGACC
GCCGTAATGATTAATAGGGACAGTCGGGGGCATCAGTATTCA-ATTGTCAGAGGTGAAAT
TCTT-GGATTAATTGAAGACTAACTACTGC-GAAAGCATTTG-CCAAGGA---TGTTTTC
ATTAATC--AG-GAACGAAAGTTAGGGG---ATCGAAGA-CGATCAGATACCGTCGTAGT
CTTAACCATAAACTATGCCGATTAGGGATCGGACGGTGTTAT-TTTTTGACCCGTTCGGC
ACCTTGCGATAAATCAAAATGTTTGGGCTCCTGGGGGAGTATGGTCGCAAGGCTGAAACT
TAAAGAAATTGACGGAAGGGCACCACCAGGAGTGGAGCCTGCGGCTTAATTTGACTCAAC
ACGGGGAAACTCACCAGGTCCAGACACGATGAGGATTGACAGATTGAGAGCTCTTTCTTG
ATTTCGTGGTTGGTGGTGCATGGCCGTTCTTAGTTGGTGGAGTGATTTGTCTGCTTAATT
GCGATAACGAACGAGACCTTAACCTGCTAAATAGCCCGCATCGCTTTGGCGGTGCGCCGG
CTTCTTAGAGGGACTATCGGCTCAAGCCGATGGAAGTTTGAGGCAATAACAGGTCTGTGA
TGCCCTTAGATGTTCTGGGCCGCACGCGCGCTACACTGACAGAGCCAGCGAGT--ACTCC
CTTGGCCGGAAGGCCC-GGGTAATCTTGTTAAACTCTGTCGTGCTGGGGATAGAGCATTG
CAATTATTGCTCTTCAACGAGGAATTCCTAGTAAGCGCAAGTCATCAGCTTGCGCTGATT
ACGTCCCTGCCCTTTGTACACACCGCCCGTCGCTACTACCGATTGAATGGC-TCAG-TGA
GGCTTCCGGAC-TGGCCCA-GGGAGG-TCGGC-AACGACCACCC-AGGGCCGGAAAGCT-
-ATCCAAAC-TCGGTCATTTAGAGG-----------------------------------
---------AAGTAAAAGTCGTAACAAGGTCTCCGTTGGTGAACCA--------------
----------------GCGGAGGGATCATTAAAGAGT-----------TG-CAAGACTCC
CACAAACCAT-CGCGAACCGAACCCCTGAGCAGTTGCTTCGGCG-----GGCCGG-----
-------------------------CCC----------CCCACCGCGGGGCGC-------
CGTCACAGG----CCCGCCGGAGG-----CACCCAAACCATTG-------T---------
-CTTTGCAGGCCT----CTCTGAGT-------ATTACT------TAAAC-AAGTCAAAAC
TTTCAACAACGGATCTCTTGGCTCTGGCATCGATGAAGAACGCAGCGAAATGCGATAAGT
AATGTGAATTGCAGAATTCAGTGAATCATCGAATCTTTGAACGCACATTGCGCCCGCCAG
CATTCTGGCGGGCATGCCTGTCCGAGCGTCATTTCAACCA-TCAA--GCCCC---GGG--
CTT-GTGTTGGGGAC---------CTGCG--TCCG---------ACGCAGGCCCTGAAAA
CCA-G---TGGCGG-GCTCGC--TGTCCACGCCGAGCGTAGTAA---------CTCACCT
CGCT--GCGGAGTGGCGC-GGGCGCCTG-CCGTGA----------AACCCCCGACCCC--
--CAAAGGTTGACC
>Tasp
T---ATACCGCGAAACTGCGAATGGCTCATTAAATCAGTTATCGTTTATTTGATAGTACC
TTACTACATGGATAACCGTGGTAATTCTAGAGCTAATACATGCTAAAAATCCCGACTTCG
GAAGGGATGTATTTATTAGATTAAAAACCAATGCCCTTCGGGGCTCTCTGGTGATTCATA
ATAACTTCTCGAATCGCACGGCCTTGCGCCGGCGATGGTTCATTCAAATTTCTGCCCTAT
CAACTTTCGACGGCTGGGTCTTGGCCAGCCGTGGTGACAACGGGTAACGGAGGGTTAGGG
CTCGACCCCGGAGAAGGAGCCTGAGAAACGGCTACTACATCCAAGGAAGGCAGCAGGCGC
GCAAATTACCCAATCCCGACACGGGGAGGTAGTGACAATAAATACTGATACAGGGCTCTT
TCGGGTCTTGTAATTGGAATGAGTACAATTTAAATCCCTTAACGAGGAACAATTGGAGGG
CAAGTCTGGTGCCAGCAGCCGCGGTAATTCCAGCTCCAATAGCGTATATTAAAGTTGTTG
AGGTTAAAAAGCTCGTAGTTGAACCTTGGGCCTAGCCGGCCGGTCCGCCTCACCGCGTGC
ACTGGCTCGGCTGGGTCTTTCCTTCTGGAGAACCGCATGCCCTTCACTGGGTGTGCTGGG
GAACCAGGACTTTTACTCTGAATAAATTAGATCGCTTAAAGAAGGCCTATGCTCGAATAC
ATTAGCATGGAATAATAG-AATAGGACGTGTGGTTCTA-TTTTGTTGGTTT-CTAGGACC
GCCGTAATGATTAATAGGGACAGTCGGGGGCATCAGTATTCA-ATTGTCAGAGGTGAAAT
TCTT-GGATTTATTGAAGACTAACTACTGC-GAAAGCATTTG-CCAAGGA---TGTTTTC
ATTAATC--AG-GAACGAAAGTTAGGGG---ATCGAAGA-CGATCAGATACCGTCGTAGT
CTTAACCATAAACTATGCCGATTAGGGATCGGACGGCGTTAT-TTTTTGACCCGTTCGGC
ACCTTACGATAAATCAAAATGTTTGGGCTCCTGGGGGAGTATGGTCGCAAGGCTGAAACT
TAAAGAAATTGACGGAAGGGCACCACCAGGGGTGGAGCCTGCGGCTTAATTTGACTCAAC
ACGGGGAAACTCACCAGGTCCAGACACGATGAGGATTGACAGATTGAGAGCTCTTTCTTG
ATTTCGTGGGTGGTGGTGCATGGCCGTTCTTAGTTGGTGGAGTGATTTGTCTGCTTAATT
GCGATAACGAACGAGACCTTAACCTGCTAAATAGCCCGTATTGCTTTGGCAGTACGCTGG
CTTCTTAGAGGGACTATCGGCTCAAGCCGATGGAAGTTTGAGGCAATAACAGGTCTGTGA
TGCCCTTAGATGTTCTGGGCCGCACGCGCGCTACACTGACAGAGCCAGCGAGT--ACTCC
CTTGGCCGGAAGGCCC-GGGTAATCTTGTTAAACTCTGTCGTGCTGGGGATAGAGCATTG
CAATTATTGCTCTTCAACGAGGAATCCCTAGTAAGCGCAAGTCATCAGCTTGCGTTGATT
ACGTCCCTGCCCTTTGTACACACCGCCCGTCGCTACTACCGATTGAATGGC-TCAG-TGA
GGCTTCCGGAC-TGGCCCA-GAGAGG-TCGGC-AACGACCACTC-AGGGCCGGAAAGCT-
-ATCCAAAC-TCGGTCATTTAGAGG-----------------------------------
---------AAGTAAAAGTCGTAACAAGGTCTCCGTTGGTGAACCA--------------
----------------GCGGAGGGATCATTAAAGAGT-----------TG-CAAAACTCC
C--AAACCAT-TGTGAACA-TACCTT--CAACGTTGCTTCGGCG-----GGTTGG-----
--CCCCGGT----------------CTCCGGGG-----TCCCC----GGCCCT-------
--ACTCGGG--CGCCCGCCGGAGG-----TATC-TAACTCTTGA------A---------
-CTTTTATGGCCT----CTCTGAGT----CTTTGTAC-------TTAAT-AAGTCAAAAC
TTTCAACAACGGATCTCTTGGTTCTGGCATCGATGAAGAACGCAGCGAAATGCGATAAGT
AATGTGAATTGCAGAATTCAGTGAATCATCGAATCTTTGAACGCACATTGCGCCCGCCAG
TATTCTGGCGGGCATGCCTGTTCGAGCGTCATTTCAACCA-TCAA--GCCCC---CGG--
CTT-GTGTTGGGGAC---------CTGCG--GCTG---------CCGCAGGCCCTGAAAA
CCA-G---TGGCGG-GCTCGC--TAGTCACTCCGAGCGTAGTAA---------TACATCT
CGCTC-AGGGCGTGCTGC-GGGTTCCGG-CCGTTA----------AAAAGCCTTATTT--
ACCCAAGGTTGACC
>Hgri
T---ATACCGCGAAACTGCGAATGGCTCATTAAATCAGTTATCGTTTATTTGATAGTACC
TTACTACATGGATAACCGTGGTAATTCTAGAGCTAATACATGCTAAAAATCCCGACTTCG
GAAGGGATGTATTTATTAGATTAAAAACCAATGCCCTTCGGGGCTCTCTGGTGATTCATA
ATAACTTCTCGAATCGCACGGCCTTGCGCCGGCGATGGTTCATTCAAATTTCTGCCCTAT
CAACTTTCGACGGCTGGGTCTTGGCCAGCCGTGGTGACAACGGGTAACGGAGGGTTAGGG
CTCGACCCCGGAGAAGGAGCCTGAGAAACGGCTACTACATCCAAGGAAGGCAGCAGGCGC
GCAAATTACCCAATCCCGACACGGGGAGGTAGTGACAATAAATACTGATACAGGGCTCTT
TCGGGTCTTGTAATTGGAATGAGTACAATTTAAATCCCTTAACGAGGAACAATTGGAGGG
CAAGTCTGGTGCCAGCAGCCGCGGTAATTCCAGCTCCAATAGCGTATATTAAAGTTGTTG
AGGTTAAAAAGCTCGTAGTTGAACCTTGGGCCTAGCCGGCCGGTCCGCCTCACCGCGTGC
ACTGGCTCGGCTGGGTCTTTCCTTCTGGAGAACCGCATGCCCTTCACTGGGTGTGCTGGG
GAACCAGGACTTTTACTCTGAATAAATTAGATCGCTTAAAGAAGGCCTATGCTCGAATAC
ATTAGCATGGAATAATAG-AATAGGACGTGTGGTTCTA-TTTTGTTGGTTT-CTAGGACC
GCCGTAATGATTAATAGGGACAGTCGGGGGCATCAGTATTCA-ATTGTCAGAGGTGAAAT
TCTT-GGATTTATTGAAGACTAACTACTGC-GAAAGCATTTG-CCAAGGA---TGTTTTC
ATTAATC--AG-GAACGAAAGTTAGGGG---ATCGAAGA-CGATCAGATACCGTCGTAGT
CTTAACCATAAACTATGCCGATTAGGGATCGGACGGCGTTAT-TTTTTGACCCGTTCGGC
ACCTTACGATAAATCAAAATGTTTGGGCTCCTGGGGGAGTATGGTCGCAAGGCTGAAACT
TAAAGAAATTGACGGAAGGGCACCACCAGGGGTGGAGCCTGCGGCTTAATTTGACTCAAC
ACGGGGAAACTCACCAGGTCCAGACACGATGAGGATTGACAGATTGAGAGCTCTTTCTTG
ATTTCGTGGGTGGTGGTGCATGGCCGTTCTTAGTTGGTGGAGTGATTTGTCTGCTTAATT
GCGATAACGAACGAGACCTTAACCTGCTAAATAGCCCGTATTGCTTTGGCAGTACGCTGG
CTTCTTAGAGGGACTATCGGCTCAAGCCGATGGAAGTTTGAGGCAATAACAGGTCTGTGA
TGCCCTTAGATGTTCTGGGCCGCACGCGCGCTACACTGACAGAGCCAGCGAGT--ACTCC
CTTGGCCGGAAGGCCC-GGGTAATCTTGTTAAACTCTGTCGTGCTGGGGATAGAGCATTG
CAATTATTGCTCTTCAACGAGGAATCCCTAGTAAGCGCAAGTCATCAGCTTGCGTTGATT
ACGTCCCTGCCCTTTGTACACACCGCCCGTCGCTACTACCGATTGAATGGC-TCAG-TGA
GGCTTCCGGAC-TGGCCCA-GAGAGG-TCGGC-AACGACCACTC-AGGGCCGGAAAGCT-
-ATCCAAAC-TCGGTCATTTAGAGG-----------------------------------
---------AAGTAAAAGTCGTAACAAGGTCTCCGTTGGTGAACCA--------------
----------------GCGGAGGGATCATTAAAGAGT-----------TG-CAAAACTCC
C--AAACCAT-TGTGAACA-TACCTT--CAACGTTGCTTCGGCG-----GGTTGG-----
--CCCCGGT----------------CTCCGGGG-----TCCCC----GGCCCT-------
--ACTCGGG--CGCCCGCCGGAGG-----TATC-TAACTCTTGA------A---------
-CTTTTATGGCCT----CTCTGAGT----CTTTGTAC-------TTAAT-AAGTCAAAAC
TTTCAACAACGGATCTCTTGGTTCTGGCATCGATGAAGAACGCAGCGAAATGCGATAAGT
AATGTGAATTGCAGAATTCAGTGAATCATCGAATCTTTGAACGCACATTGCGCCCGCCAG
TATTCTGGCGGGCATGCCTGTTCGAGCGTCATTTCAACCA-TCAA--GCCCC---CGG--
CTT-GTGTTGGGGAC---------CTGCG--GCTG---------CCGCAGGCCCTGAAAA
CCA-G---TGGCGG-GCTCGC--TAGTCACTCCGAGCGTAGTAA---------TACATCT
CGCTC-AGGGCGTGCTGC-GGGTTCCGG-CCGTTA----------AAAAGCCTTATTT--
ACCCAAGGTTGACC
>Fgram
A-TTATACAGCGAAACTGCGAATGGCTCATTATATAAGTTATCGTTTATTTGATAGTACC
TTACTACTTGGATAACCGTGGTAATTCTAGAGCTAATACATGCTAAAAATCCCGACTTCG
GAAGGGATGTATTTATTAGATTAAAAACCAATGCCCTCCGGGGCTCACTGGTGATTCATG
ATAACTCCTCGAATCGCATGGCCTTGCGCCGGCGATGGTTCATTCAAATTTCTTCCCTAT
CAACTTTCGATGTTTGGGTATTGGCCAAACATGGTTGCAACGGGTAACGGAGGGTTAGGG
CTCGACCCCGGAGAAGGAGCCTGAGAAACGGCTACTACATCCAAGGAAGGCAGCAGGCGC
GCAAATTACCCAATCCCGACACGGGGAGGTAGTGACAATAAATACTGATACAGGGCTCTT
TTGGGTCTTGTAATTGGAATGAGTACAATTTAAATCCCTTAACGAGGAACAATTGGAGGG
CAAGTCTGGTGCCAGCAGCCGCGGTAATTCCAGCTCCAATAGCGTATATTAAAGTTGTTG
TGGTTAAAAAGCTCGTAGTTGAACCTTGGGCCTGGCTGGCCGGTCCGCCTCACCGCGTGT
ACTGGTCCGGCCGGGCCTTTCCCTCTGTGGAACCCCATGCCCTTCACTGGGCGTGGCGGG
GAAACAGGACTTTTACTGTGAAAAAATTAGAGTGCTCCAGGCAGGCCTATGCTCGAATAC
ATTAGCATGGAATAATAG-AATAGGACGTGTGGTTCTA-TTTTGTTGGTTT-CTAGGACC
GCCGTAATGATTAATAGGGACAGTCGGGGGCATCAGTATTCA-ATTGTCAGAGGTGAAAT
TCTT-GGATTTATTGAAGACTAACTACTGC-GAAAGCATTTG-CCAAGGA---TGTTTTC
ATTAATC--AG-GAACGAAAGTTAGGGG---ATCGAAGA-CGATCAGATACCGTCGTAGT
CTTAACCATAAACTATGCCGACTAGGGATCGGACGGTGTTAT-TTTTTGACCCGTTCGGC
ACCTTACGAGAAATCAAAGTGCTTGGGCTCCAGGGGGAGTATGGTCGCAAGGCTGAAACT
TAAAGAAATTGACGGAAGGGCACCACCAGGGGTGGAGCCTGCGGCTTAATTTGACTCAAC
ACGGGGAAACTCACCAGGTCCAGACACAATGAGGATTGACAGATTGAGAGCTCTTTCTTG
ATTTTGTGGGTGGTGGTGCATGGCCGTTCTTAGTTGGTGGAGTGATTTGTCTGCTTAATT
GCGATAACGAACGAGACCTTAACCTGCTAAATAGCCCGTATTGCTTTGGCAGTACGCTGG
CTTCTTAGAGGGACTATCGGCTCAAGCCGATGGAAGTTTGAGGCAATAACAGGTCTGTGA
TGCCCTTAGATGTTCTGGGCCGCACGCGCGCTACACTGACGGAGCCAGCGAGT--ACTTC
CTTGTCCGAAAGGTCC-GGGTAATCTTGTTAAACTCCGTCGTGCTGGGGATAGAGCATTG
CAATTATTGCTCTTCAACGAGGAATCCCTAGTAAGCGCAAGTCATCAGCTTGCGTTGATT
ACGTCCCTGCCCTTTGTACACACCGCCCGTCGCTACTACCGATTGAATGGC-TCAG-TGA
GGCGTCCGGAC-TGGCCCA-GAGTGG-TGGGC-AACTACCGCTC-AGGGCCGGAAAGCT-
-CTCCAAAC-TCGGTCATTTAGAGG-----------------------------------
---------AAGTAAAAGTCGTAACAAGGTCTCCGTTGGTGAACCA--------------
----------------GCGGAGGGATCATTACCGAGT-----------T--TACAACTCC
C--AAACCCC-TGTGAACA-TACCTT----ATGTTGCCTCGGCG-----GATCAG-----
-------------------------CCCGCGC------CCCGTAAAAAGGGAC-------
-----------GGCCCGCCGCAGG---AACCCT-AAACTCTG--------T---------
-TTTTAGTGGAAC----TTCTGAGT-----ATAAAAAA------CAAAT-AAATCAAAAC
TTTCAACAACGGATCTCTTGGTTCTGGCATCGATGAAGAACGCAGCAAAATGCGATAAGT
AATGTGAATTGCAGAATTCAGTGAATCATCGAATCTTTGAACGCACATTGCGCCCGCCAG
TATTCTGGCGGGCATGCCTGTTCGAGCGTCATTTCAACCC-TCAA--GCCCA-----G--
CTTGGTGTTGGGAG----------CTGCAGTCCTG---------CTGCACTCCCC-AAAT
ACA-T---TGGCGG-TCACGT--CGAGCTTCCATAGCGTAGTAA-------TTTACACAT
CGTTA-CTGGTAATCGTC-GCGGCCACG-CCGTTA----------AACC-CCAACTTC--
--TGAATGTTGACC
>Cocir
A-TTATACCGCGAAACTGCGAATGGCTCATTATATAAGTTATCGTTTATTTGATAGTACC
TTACTACTTGGATAACCGTGGTAATTCTAGAGCTAATACATGCTAAAAATCCCGACTTCG
GAAGGGATGTATTTATTAGATTAAAAACCAATGCCCTTCGGGGCTCACTGGTGATTCATA
ATAACTTCTCGAATCGCATGGCCTTGCGCCGGCGATGGTTCATTCAAATTTCTTCCCTAT
CAACTTTCGATGCTAGAGTAGTGTTCTAGCATGGTTACAACGGGTAACGGAGGGTTAGGG
CTCGACCCCGGAGAAGGAGCCTGAGAAACGGCTACTACATCCAAGGAAGGCAGCAGGCGC
GCAAATTACCCAATCCCGACACGGGGAGGTAGTGACGATAAATACTGATACAGGGCTCTT
TTGGGTCTTGTAATTGGAATGAGTACAATTTAAATCCCTTAACGAGGAACAATTGGAGGG
CAAGTCTGGTGCCAGCAGCCGCGGTAATTCCAGCTCCAATAGCGTATATTAAAGTTGTTG
TGGTTAAAAAGCTCGTAGTAGAACCTTGGGCCTGGCTGGCCGGTCCGCCTCACCGCGTGC
ACTGGTCCGGCCGGGCCTTTCCCTCTGTGGAACCGCATGCCCTTCACTGGGTGTGCCGGG
GAAACAGGACTTTTACTTTGAAAAAATTAGAGTGCTCCAGGCAGGCCTATGCTCGAATAC
ATTAGCATGGAATAATAG-AATAGGACGTGTGGTTCTA-TTTTGTTGGTTT-CTAGGACC
GCCGTAATGATTAATAGGGACAGTCGGGGGCATCAGTATTCA-ATTGTCAGAGGTGAAAT
TCTT-GGATTTATTGAAGACTAACTACTGC-GAAAGCATTTG-CCAAGGA---TGTTTTC
ATTTATC--AG-GAACGAAAGTTAGGGG---ATCGAAGA-CGATCAGATACCGTCGTAGT
CTTAACCATAAACTATGCCGACTAGGGATCGGACGATGTTAT-TTTTTGACTCGTTCGGC
ACCTTACGAGAAATCAAAGTGCTTGGGCTCCAGGGGGAGTATGGTCGCAAGGCTGAAACT
TAAAGAAATTGACGGAAGGGCACCACCAGGGGTGGAGCCTGCGGCTTAATTTGACTCAAC
ACGGGGAAACTCACCAGGTCCAGACACAATGAGGATTGACAGATTGAGAGCTCTTTCTTG
ATTTTGTGGGTGGTGGTGCATGGCCGTTCTTAGTTGGTGGAGTGATTTGTCTGCTTAATT
GCGATAACGAACGAGACCTTAACCTGCTAAATAGCCCGTATTGCTTTGGCAGTACGCTGG
CTTCTTAGAGGGACTATCGGCTCAAGCCGATGGAAGTTTGAGGCAATAACAGGTCTGTGA
TGCCCTTAGATGTTCTGGGCCGCACGCGCGTTACACTGACGGAGCCAGCGAGT--ACTCC
CTTGGCCGGAAGGCCC-GGGTAATCTTGTTAAACTCCGTCGTGCTGGGGATAGAGCATTG
CAATTATTGCTCTTCAACGAGGAATCCCTAGTAAGCGCAAGTCATCAGCTTGCGTTGATT
ACGTCCCTGCCCTTTGTACACACCGCCCGTCGCTACTACCGATTGAATGGC-TCAG-TGA
GGCTTCCGGAC-TGGCCCA-GAGAGG-TGGGC-AACTACCACTC-AGGGCCGGAAAGTT-
-ATCCAAAC-TCGGTCATTTAGAGG-----------------------------------
---------AAGTAAAAGTCGTAACAAGGTCTCCGTTGGTGAACCA--------------
----------------GCGGAGGGATCATTACTGAGT--------------TACCGCTCT
A-CAACCCTT-TGTGAACA-TACCTT---ACTGTTGCTTCGGCG-----GGCAGAGG---
--TCCC-------------------TTCTGGGG-----ACCCCTCCCGGCCCCGTCCCTC
GCGGACGGAG-CGCCCGCCGGAGG----ATACC-AAACTCTATT------T---------
-TAACGACGTTTC----TTCTGAGT-----GGCACAAG------CAAAT--AATTAAAAC
TTTCAACAACGGATCTCTTGGTTCTGGCATCGATGAAGAACGCAGCGAAATGCGATAAGT
AATGTGAATTGCAGAATTCAGTGAATCATCGAATCTTTGAACGCACATTGCGCCCGCCAG
CATTCTGGCGGGCATGCCTGTTCGAGCGTCATTTCAACCC-TCAA--GCTCT-----G--
CTTGGTGTTGGGGCC---------CTACG--TCTG---------ACGTAGGCCCTCAAAG
ACA-G---TGGCGG-ACCCTCTCGGAGCCTCCTTTGCGTAGTAA-------CTAACGTCT
CGCA--CTGGGATTCGGAGGGACTCTTG-CCGTAA----------AACCCCCAATTTT--
--TACAGGTTGACC
>Cococ
A-TTATACAGCGAAACTGCGAATGGCTCATTATATAAGTTATCGTTTATTTGATAGTACC
TTACTACTTGGATAACCGTGGTAATTCTAGAGCTAATACATGCTAAAAATCCCGACTTCG
GAAGGGATGTATTTATTAGATTAAAAACCAATGCCCTTCGGGGCTCACTGGTGATTCATA
ATAACTTCTCGAATCGCATGGCCTTGCGCCGGCGATGGTTCATTCAAATTTCTTCCCTAT
CAACTTTCGATGCTAGAGTAGTGTTCTAGCATGGTTACAACGGGTAACGGAGGGTTAGGG
CTCGACCCCGGAGAAGGAGCCTGAGAAACGGCTACTACATCCAAGGAAGGCAGCAGGCGC
GCAAATTACCCAATCCCGACACGGGGAGGTAGTGACGATAAATACTGATACAGGGCTCTT
TTGGGTCTTGTAATTGGAATGAGTACAATTTAAATCCCTTAACGAGGAACAATTGGAGGG
CAAGTCTGGTGCCAGCAGCCGCGGTAATTCCAGCTCCAATAGCGTATATTAAAGTTGTTG
TGGTTAAAAAGCTCGTAGTAGAACCTTGGGCCTGGCTGGCCGGTCCGCCTCACCGCGTGC
ACTGGTCCGGCCGGGCCTTTCCCTCTGTGGAACCGCATGCCCTTCACTGGGTGTGCCGGG
GAAACAGGACTTTTACTTTGAAAAAATTAGAGTGCTCCAGGCAGGCCTATGCTCGAATAC
ATTAGCATGGAATAATAG-AATAGGACGTGTGGTTCTA-TTTTGTTGGTTT-CTAGGACC
GCCGTAATGATTAATAGGGACAGTCGGGGGCATCAGTATTCA-ATTGTCAGAGGTGAAAT
TCTT-GGATTTATTGAAGACTAACTACTGC-GAAAGCATTTG-CCAAGGA---TGTTTTC
ATTTATC--AG-GAACGAAAGTTAGGGG---ATCGAAGA-CGATCAGATACCGTCGTAGT
CTTAACCATAAACTATGCCGACTAGGGATCGGACGATGTTAT-TTTTTGACTCGTTCGGC
ACCTTACGAGAAATCAAAGTGCTTGGGCTCCAGGGGGAGTATGGTCGCAAGGCTGAAACT
TAAAGAAATTGACGGAAGGGCACCACCAGGGGT-GAGCCTGCGGCTTAATTTGACTCAAC
ACGGGGAAACTCACCAGGTCCAGACACAATGAGGATTGACAGATTGAGAGCTCTTTCTTG
ATTTTGTGGGTGGTGGTGCATGGCCGTTCTTAGTTGGTGGAGTGATTTGTCTGCTTAATT
GCGATAACGAACGAGACCTTAACCTGCTAAATAGCCCGTATTGCTTTGGCAGTACGCCGG
CTTCTTAGAGGGACTATCGGCTCAAGCCGATGGAAGTTTGAGGCAATAACAGGTCTGTGA
TGCCCTTAGATGTTCTGGGCCGCACGCGCGTTACACTGACGGAGCCAGCGAGT--ACTCC
CTTGGCCGGAAGGCCC-GGGTAATCTTGTTAAACTCCGTCGTGCTGGGGATAGAGCATTG
CAATTATTGCTCTTCAACGAGGAATCCCTAGTAAGCGCAAGTCATCAGCTTGCGTTGATT
ACGTCCCTGCCCTTTGTACACACCGCCCGTCGCTACTACCGATTGAATGGC-TCAG-TGA
GGCTTTCGGAC-TGGCCCA-GAGAGG-TGGGC-AACTACCACTC-AGGGCCGGAAAGTT-
-ATCCAAAC-TCGGTCATTTAGAGG-----------------------------------
---------AAGTAAAAGTCGTAACAAGGTCTCCGTTGGTGAACCA--------------
----------------GCGGAGGGATCATTACTGAGT--------------TACCGCTCT
A-TAACCCTT-TGTGAACA-TACCTA---ACTGTTGCTTCGGCG-----GGCAGGGGGTG
C------------------------CGCCTGCGGA---CCCCCCTCCCGGCCCTGCCCTC
ACGGGCGGAG-CGCCCGCCGGAGG----ATACC-AAACTCTATT------T---------
-TAACGACGTTTC----TTCTGAGT-----GGCACAAG------CAAAT--AATTAAAAC
TTTCAACAACGGATCTCTTGGTTCTGGCATCGATGAAGAACGCAGCGAAATGCGATAAGT
AATGTGAATTGCAGAATTCAGTGAATCATCGAATCTTTGAACGCACATTGCGCCCGCCAG
CATTCTGGCGGGCATGCCTGTTCGAGCGTCATTTCAACCC-TCAA--GCTCT-----G--
CTTGGTGTTGGGGCC---------CTACG--GTTG---------ACGTAGGCCCTTAAAG
GTA-G---TGGCGG-ACCCTCTCGGAGCCTCCTTTGCGTAGTAA-------CTAACGTCT
CGCA--CTGGGATTCGGAGGGACTCTTG-CCGTAA----------AACCCCCAAATTTT-
--TAAAGGTTGACC
>Cotru
A-TTATACCGCGAAACTGCGAATGGCTCATTATATAAGTTATCGTTTATTTGATAGTACC
TTACTACTTGGATAACCGTGGTAATTCTAGAGCTAATACATGCTAAAAATCCCGACTTCG
GAAGGGATGTATTTATTAGATTAAAAACCAATGCCCTTCGGGGCTCACTGGTGATTCATA
ATAACTTCTCGAATCGCATGGCCTTGCGCCGGCGATGGTTCATTCAAATTTCTTCCCTAT
CAACTTTCGATGCTAGAGTAGTGTTCTAGCATGGTTACAACGGGTAACGGAGGGTTAGGG
CTCGACCCCGGAGAAGGAGCCTGAGAAACGGCTACTACATCCAAGGAAGGCAGCAGGCGC
GCAAATTACCCAATCCCGACACGGGGAGGTAGTGACGATAAATACTGATACAGGGCTCTT
TTGGGTCTTGTAATTGGAATGAGTACAATTTAAATCCCTTAACGAGGAACAATTGGAGGG
CAAGTCTGGTGCCAGCAGCCGCGGTAATTCCAGCTCCAATAGCGTATATTAAAGTTGTTG
TGGTTAAAAAGCTCGTAGTAGAACCTTGGGCCTGGCTGGCCGGTCCGCCTCACCGCGTGC
ACTGGTCCGGCCGGGCCTTTCCCTCTGTGGAACCGCATGCCCTTCACTGGGTGTGTCGGG
GAAACAGGACTTTTACTTTGAAAAAATTAGAGTGCTCCAGGCAGGCCTATGCTCGAATAC
ATTAGCATGGAATAATAG-AATAGGACGTGTGGTTCTA-TTTTGTTGGTTT-CTAGGACC
GCCGTAATGATTAATAGGGACAGTCGGGGGCATCAGTATTCA-ATTGTCAGAGGTGAAAT
TCTT-GGATTTATTGAAGACTAACTACTGC-GAAAGCATTTG-CCAAGGA---TGTTTTC
ATTTATC--AG-GAACGAAAGTTAGGGG---ATCGAAGA-CGATCAGATACCGTCGTAGT
CTTAACCATAAACTATGCCGACTAGGGATCGGACGATGTTAT-TTTTTGACTCGTTCGGC
ACCTTACGAGAAATCAAAGTGCTTGGGCTCCAGGGGGAGTATGGTCGCAAGGCTGAAACT
TAAAGAAATTGACGGAAGGGCACCACCAGGGGTGGAGCCTGCGGCTTAATTTGACTCAAC
ACGGGGAAACTCACCAGGTCCAGACACAATGAGGATTGACAGATTGAGAGCTCTTTCTTG
ATTTTGTGGGTGGTGGTGCATGGCCGTTCTTAGTTGGTGGAGTGATTTGTCTGCTTAATT
GCGATAACGAACGAGACCTTAACCTGCTAAATAGCCCGTATTGCTTTGGCAGTACGCTGG
CTTCTTAGAGGGACTATCGGCTCAAGCCGATGGAAGTTTGAGGCAATAACAGGTCTGTGA
TGCCCTTAGATGTTCTGGGCCGCACGCGCGTTACACTGACGGAGCCAGCGAGT--ACTCC
CTTGGCCGGAAGGCCC-GGGTAATCTTGTTAAACTCCGTCGTGCTGGGGATAGAGCATTG
CAATTATTGCTCTTCAACGAGGAATCCCTAGTAAGCGCAAGTCATCAGCTTGCGTTGATT
ACGTCCCTGCCCTTTGTACACACCGCCCGTCGCTACTACCGATTGAATGGC-TCAG-TGA
GGCTTCCGGAC-TGGCCCA-GAGAGG-TGGGC-AACTACCACTC-AGGGCCGGAAAGTT-
-ATCCAAAC-TCGGTCATTTAGAGG-----------------------------------
---------AAGTAAAAGTCGTAACAAGGTCTCCGTTGGTGAACCA--------------
----------------GCGGAGGGATCATTACTGAGT--------------TACCGCTCT
A-CAACCCTT-TGTGAACA-TACCTA---ACTGTTGCTTCGGCG-----GGCAGA-----
---------GGT-------------CCCTCGCGGATCTCTCCCGGCAACGCCC-----TC
ACGGGCGGAG-CGCCCGCCGGAGG----ATACC-AAACTCTATT------T---------
-TAACGACGTTTC----TTCTGAGT-----GGCACAAG------CAAAT--AATTAAAAC
TTTTAACAACGGATCTCTTGGTTCTGGCATCGATGAAGAACGCAGCGAAATGCGATAAGT
AATGTGAATTGCAGAATTCAGTGAATCATCGAATCTTTGAACGCACATTGCGCCCGCCAG
CATTCTGGCGGGCATGCCTGTTCGAGCGTCATTTCAACCC-TCAA--GCTCT-----G--
CTTGGTGTTGGGGCC---------CTACG--GTTA---------ACGTAGGCCCTTAAAG
GTA-G---TGGCGG-ACCCTCTCGGAGCCTCCTTTGCGTAGTAA-------CTAACGTCT
CGCA--CTGGGATTCGGAGGGATTCTAG-CCGTAA----------AACCCCCAATTTT--
--TTAAGGTTGACC
>Codem
A-TTATACAGCGAAACTGCGAATGGCTCATTATATAAGTTATCGTTTATTTGATAGTACC
TTACTACTTGGATAACCGTGGTAATTCTAGAGCTAATACATGCTAAAAATCCCGACTTCG
GAAGGGATGTATTTATTAGATTAAAAACCAATGCCCTTCGGGGCTCACTGGTGATTCATA
ATAACTTCTCGAATCGCATGGCCTTGCGCCGGCGATGGTTCATTCAAATTTCTTCCCTAT
CAACTTTCGATGCTAGAGTAGTGTTCTAGCATGGTTACAACGGGTAACGGAGGGTTAGGG
CTCGACCCCGGAGAAGGAGCCTGAGAAACGGCTACTACATCCAAGGAAGGCAGCAGGCGC
GCAAATTACCCAATCCCGACACGGGGAGGTAGTGACGATAAATACTGATACAGGGCTCTT
TTGGGTCTTGTAATTGGAATGAGTACAATTTAAATCCCTTAACGAGGAACAATTGGAGGG
CAAGTCTGGTGCCAGCAGCCGCGGTAATTCCAGCTCCAATAGCGTATATTAAAGTTGTTG
TGGTTAAAAAGCTCGTAGTAGAACCTTGGGCCTGGCTGGCCGGTCCGCCTCACCGCGTGC
ACTGGTCCGGCCGGGCCTTTCCCTCTGTGGAACCGCATGCCCTTCACTGGGTGTGCCGGG
GAAACAGGACTTTTACTTTGAAAAAATTAGAGTGCTCCAGGCAGGCCTATGCTCGAATAC
ATTAGCATGGAATAATAG-AATAGGACGTGTGGTTCTA-TTTTGTTGGTTT-CTAGGACC
GCCGTAATGATTAATAGGGACAGTCGGGGGCATCAGTATTCA-ATTGTCAGAGGTGAAAT
TCTT-GGATTTATTGAAGACTAACTACTGC-GAAAGCATTTG-CCAAGGA---TGTTTTC
ATTTATC--AG-GAACGAAAGTTAGGGG---ATCGAAGA-CGATCAGATACCGTCGTAGT
CTTAACCATAAACTATGCCGACTAGGGATCGGACGATGTTAT-TTTTTGACTCGTTCGGC
ACCTTACGAGAAATCAAAGTGCTTGGGCTCCAGGGGGAGTATGGTCGCAAGGCTGAAACT
TAAAGAAATTGACGGAAGGGCACCACCAGGGGTGGAGCCTGCGGCTTAATTTGACTCAAC
ACGGGGAAACTCACCAGGTCCAGACACAATGAGGATTGACAGATTGAGAGCTCTTTCTTG
ATTTTGTGGGTGGTGGTGCATGGCCGTTCTTAGTTGGTGGAGTGATTTGTCTGCTTAATT
GCGATAACGAACGAGACCTTAACCTGCTAAATAGCCCGTATTGCTTTGGCAGTACGCCGG
CTTCTTAGAGGGACTATCGGCTCAAGCCGATGGAAGTTTGAGGCAATAACAGGTCTGTGA
TGCCCTTAGATGTTCTGGGCCGCACGCGCGTTACACTGACGGAGCCAGCGAGT--ACTCC
CTTGGCCGGAAGGCCC-GGGTAATCTTGTTAAACTCCGTCGTGCTGGGGATAGAGCATTG
CAATTATTGCTCTTCAACGAGGAATCCCTAGTAAGCGCAAGTCATCAGCTTGCGTTGATT
ACGTCCCTGCCCTTTGTACACACCGCCCGTCGCTACTACCGATTGAATGGC-TCAG-TGA
GGCTTTCGGAC-TGGCCCA-GAGAGG-TGGGC-AACTACCACTC-AGGGCCGGAAAGTT-
-ATCCAAAC-TCGGTCATTTAGAGG-----------------------------------
---------AAGTAAAAGTCGTAACAAGGTCTCCGTTGGTGAACCA--------------
----------------GCGGAGGGATCATTACTGAGT--------------TACCGCTCT
A-TAACCCTT-TGTGAACA-TACCTA---ACTGTTGCTTCGGCG-----GGCAGG-----
-------GGGTCC------------CCTCGGGGACGCCCTCCCGGCCACGCCC---TTCA
CGGGGCGAGG-CGCCCGCCGGAGG----ATACC-AAACTCTATT------T---------
-TAACGACGTTTC----TTCTGAGT-----GGCACAAG------CAAAT--AATTAAAAC
TTTTAACAACGGATCTCTTGGTTCTGGCATCGATGAAGAACGCAGCGAAATGCGATAAGT
AATGTGAATTGCAGAATTCAGTGAATCATCGAATCTTTGAACGCACATTGCGCCCGCCAG
CATTCTGGCGGGCATGCCTGTTCGAGCGTCATTTCAACCC-TCAA--GCTCT-----G--
CTTGGTGTTGGGGCC---------CTACG--GTTG---------ACGTAGGCCCTTAAAG
GTA-G---TGGCGG-ACCCTCTCGGAGCCCCCTTTGCGTAGTAA-------CTAACGTCT
CGCA--TTGGGATTCGGAGGGACTCTTG-CCGTAA----------AACCCCTAAATTTT-
-CTAATGGTTGACC
>Tatr
A-TTATACCGCGAAACTGCGAATGGCTCATTATATAAGTTATCGTTTATTTGATAATACT
TTACTACTTGGATAACCGTGGTAATTCTAGAGCTAATACATGCTAAAAATCCCGACTTCG
GAAGGGTTGTATTTATTAGATTAAAAACCAATGCCCCTCGGGGCTCTCTGGTGAATCATG
ATAACTAGTCGAATCGACAGGCCTTGTGCCGGCGATGGCTCATTCAAATTTCTTCCCTAT
CAACTTTCGATGTTTGGGTCTTGTCCAAACATGGTGGCAACGGGTAACGGAGGGTTAGGG
CTCGACCCCGGAGAAGGAGCCTGAGAAACGGCTACTACATCCAAGGAAGGCAGCAGGCGC
GCAAATTACCCAATCCCGACACGGGGAGGTAGTGACAATAAATACTGATACAGGGCTCTT
TTGGGTCTTGTAATCGGAATGAGTACAATTTAAATCCCTTAACGAGGAACAATTGGAGGG
CAAGTCTGGTGCCAGCAGCCGCGGTAATTCCAGCTCCAATAGCGTATATTAAAGTTGTTG
TGGTTAAAAAGCTCGTAGTTGAACCTTGGGCCTGGCTGGCCGGTCCGCCTCACCGCGTGC
ACTGGTCCGGCCGGGCCTTTCCCTCTGCGGAACCCCATGCCCTTCACTGGGTGTGGCGGG
GAAACAGGACTTTTACTTTGAAAAAATTAGAGTGCTCAAGGCAGGCCTATGCTCGAATAC
ATTAGCATGGAATAATAG-AATAGGACGTGTGGTTCTA-TTTTGTTGGTTT-CTAGGACC
GCCGTAATGATTAATAGGGACAGTCGGGGGCATCAGTATTCA-ATTGTCAGAGGTGAAAT
TCTT-GGATTTATTGAAGACTAACTACTGC-GAAAGCATTTG-CCAAGGA---TGTTTTC
ATTAATC--AG-GAACGAAAGTTAGGGG---ATCGAAGA-CGATCAGATACCGTCGTAGT
CTTAACCATAAACTATGCCGACTAGGGATCGGACGATGTTACATTTTTGACGCGTTCGGC
ACCTTACGAGAAATCAAAGTGCTTGGGCTCCAGGGGGAGTATGGTCGCAAGGCTGAAACT
TAAAGAAATTGACGGAAGGGCACCACCAGGGGTGGAGCCTGCGGCTTAATTTGACTCAAC
ACGGGGAAACTCACCAGGTCCAGACACAATGAGGATTGACAGATTGAGAGCTCTTTCTTG
ATTTTGTGGGTGGTGGTGCATGGCCGTTCTTAGTTGGTGGAGTGATTTGTCTGCTTAATT
GCGATAACGAACGAGACCTTAACCTGCTAAATAGCCCGTATTGCTTTGGCAGTACGCCGG
CTTCTTAGAGGGACTATCGGCTCAAGCCGATGGAAGTTTGAGGCAATAACAGGTCTGTGA
TGCCCTTAGATGTTCTGGGCCGCACGCGCGCTACACTGACGGAGCCAGCGAGT--ACTCC
CTTGGCCGGAAGGCCT-GGGTAATCTTGTTAAACTCCGTCGTGCTGGGGATAGAGCATTG
CAATTATTGCTCTTCAACGAGGAATCCCTAGTAAGCGCAAGTCATCAGCTTGCGTTGATT
ACGTCCCTGCCCTTTGTACACACCGCCCGTCGCTACTACCGATTGAATGGC-TCAG-TGA
GGCGTCCGGAC-TGGCCCA-GAGAGG-TGGGC-AACTACCACTC-AGGGCCGGAAAGCT-
-CTCCAAAC-TCGGTCATTTAGAGG-----------------------------------
---------AAGTAAAAGTCGTAACAAGGTCTCCGTTGGTGAACCA--------------
----------------GCGGAGGGATCATTACCGAGT-----------T--TACAACTCC
C-AAACCCAA-TGTGAACCATACCAA---ACTGTTGCCTCGGCG-----GGGTCACGC--
-------------------------CCCGGGTG-----CGTCG----CAGCCC-------
CGGAACCAGG-CGCCCGCCGGAGG-GACCAACC-AAACTCTTTTCTGTAGTCCCCTCGCG
GACGTTATTTCTTACAGCTCTGAGCAAAAATTC-----------AAAAT-GAATCAAAAC
TTTCAACAACGGATCTCTTGGTTCTGGCATCGATGAAGAACGCAGCGAAATGCGATAAGT
AATGTGAATTGCAGAATTCAGTGAATCATCGAATCTTTGAACGCACATTGCGCCCGCCAG
TATTCTGGCGGGCATGCCTGTCCGAGCGTCATTTCAACCC-TCGA--ACCCCTCCGGGGG
GTCGGCGTTGGGGACCTCGGGAGCCCCTAAGACGG--------GATCCCGGCCCCGAAAT
ACA-G---TGGCGG-TCTCGC-CGCAGCCTCTCCTGCGCAGTAG-----TTTGCACAACT
CGCAC-CGGGAGCGCGGC-GCGTCCACGTCCGTAA----------AACACCCAACTTCT-
--GAAATGTTGACC
>Coacu1
A-TTTTACTGTGAAACTGCGAATGGCTCATTATATAAGTTATCGTTTATTTGATAGTACC
TTACTACATGGATAACCGTGGTAATTCTAGAGCTAATACATGCTAAAAACCTCGACTTCG
GAAGAGGTGTGTTTATTAGATTAAAAACCAATGCCCTTCGGGGCTCACTGGCGATTCATA
ATAACCTCTCGAATCGCATGGCCTTGCGCCGGCGATGGTTCATTCAAATTTCTTCCCTAT
CAACTTTCGATGCTAGAGTAGTGTTCTAGCATGGTTACAACGGGTAACGGAGGGTTAGGG
CTCGACCCCGGAGAAGGAGCCTGAGAAACGGCTACTACATCCAAGGAAGGCAGCAGGCGC
GCAAATTACCCAATCCCGACACGGGGAGGTAGTGACGATAAATACTGATACAGGGCTCTT
TTGGGTCTTGTAATTGGAATGAGTACAATTTAAATCCCTTAACGAGGAACAATTGGAGGG
CAAGTCTGGTGCCAGCAGCCGCGGTAATTCCAGCTCCAATAGCGTATATTAAAGTTGTTG
TGGTTAAAAAGCTCGTAGTAGAACCTTGGGCCTGGCTGGCCGGTCCGCCTCACCGCGTGC
ACTGGTCCGGCCGGGCCTTTCCCTCTGTGGAACCGCATGCCCTTCACTGGGTGTGCCGGG
GAAACAGGACTTTTACTTTGAAAAAATTAGAGTGCTCCAGGCAGGCCTTTGCTCGAATAC
ATTAGCATGGAATAATAG-AATAGGACGTGTGGTTCTA-TTTTGTTGGTTT-CTAGGACC
GCCGTAATGATTAATAGGGACAGTCGGGGGCATCAGTATTCA-ATTGTCAGAGGTGAAAT
TCTT-GGATTTATTGAAGACTAACTACTGC-GAAAGCATTTG-CCAAGGA---TGTTTTC
ATTTATC--AG-GAACGAAAGTTAGGGG---ATCGAAGA-CGATCAGATACCGTCGTAGT
CTTAACCATAAACTATGCCGACTAGGGATCGGACGATGTTAT-TTTTTGACTCGTTCGGC
ACCTTACGAGAAATCAAAGTGCTTGGGCTCCAGGGGGAGTATGGTCGCAAGGCTGAAACT
TAAAGAAATTGACGGAAGGGCACCACCAGGGGTGGAGCCTGCGGCTTAATTTGACTCAAC
ACGGGGAAACTCACCAGGTCCAGACACAATGAGGATTGACAGATTGAGAGCTCTTTCTTG
ATTTTGTGGGTGGTGGTGCATGGCCGTTCTTAGTTGGTGGAGTGATTTGTCTGCTTAATT
GCGATAACGAACGAGACCTTAACCTGCTAAATAGCCCGTATTGCTTTGGCAGTACGCCGG
CTTCTTAGAGGGACTATCGGCTCAAGCCGATGGAAGTTTGAGGCAATAACAGGTCTGTGA
TGCCCTTAGATGTTCTGGGCCGCACGCGCGTTACACTGACGGAGCCAGCGAGT--TCTCC
CTTGGCCGGAAGGCCC-GGGTAATCTTGTTAAACTCCGTCGTGCTGGGGATAGAGCATTG
CAATTATTGCTCTTCAACGAGGAATCCCTAGTAAGCGCAAGTCATCAGCTTGCGTTGATT
ACGTCCCTGCCCTTTGTACACACCGCCCGTCGCTACTACCGATTGAATGGC-TCAG-TGA
GGCTTTCGGAC-TGGCCCA-GAGAGG-TGGGC-AACTACCACTC-AGGGCCGGAAAGTT-
-ATCCAAAC-TCGGTCATTTAGAGG-----------------------------------
---------AAGTAAAAGTCGTAACAAGGTCTCCGTTGGTGAACCA--------------
----------------GCGGAGGGATCATTACTGAGT--------------TACCGCTCT
A-TAACCCTT-TGTGAACG-TACCTA---ACCGTTGCTTCGGCG-----GGCAGGGGAAG
CCTCTCGCGGGCCTCCCC-------TCCCGGCG-----CC--------GGCCCCCACCAC
GGGGACGGGG-CGCCCGCCGGAGG----AAACC-AAACTCTATT------T---------
-ACACGACGTCTC----TTCTGAGT-----GGCACAAG------CAAAT--AATTAAAAC
TTTTAACAACGGATCTCTTGGTTCTGGCATCGATGAAGAACGCAGCGAAATGCGATAAGT
AATGTGAATTGCAGAATTCAGTGAATCATCGAATCTTTGAACGCACATTGCGCTCGCCAG
CATTCTGGCGAGCATGCCTGTTCGAGCGTCATTTCAACCC-TCAA--GCACC-----G--
CTTGGTTTTGGGGCC---------CCACG--GCCG---------ACGTGGGCCCTTAAAG
GTA-G---TGGCGG-ACCCTCCCGGAGCCTCCTTTGCGTAGTAA-------CTAACGTCT
CGCA--CTGGGATCCGGAGGGACTCTTG-CCGTTA----------AACCCCCAAATTCTT
--TACAGGTTGACC
>Coacu2
A-TTACATAGTGAAACTGCGAATGGCTCATTATATAAGTTATCGTTTATTTGATAGTTCC
TTACTACTTGGATAACCGTGGTAATTCTAGAGCTAATACATGCTAAAAACCCCGACTTCG
GAAGGGGTGTATTTATTAGATTAAAAACCAATGCCCTTCGGGGCTCACTGGTGATTCATA
ATAACTTCTCGAATCGCATGGCCTTGCGCCGGCGATGGTTCATTCAAATTTCTTCCCTAT
CAACTTTCGATGCTAGAGTAGTGTTCTAGCATGGTTACAACGGGTAACGGAGGGTTAGGG
CTCGACCCCGGAGAAGGAGCCTGAGAAACGGCTACTACATCCAAGGAAGGCAGCAGGCGC
GCAAATTACCCAATCCCGACACGGGGAGGTAGTGACGATAAATACTGATACAGGGCTCTT
TTGGGTCTTGTAATTGGAATGAGTACAATTTAAATCCCTTAACGAGGAACAATTGGAGGG
CAAGTCTGGTGCCAGCAGCCGCGGTAATTCCAGCTCCAATAGCGTATATTAAAGTTGTTG
TGGTTAAAAAGCTCGTAGTAGAACCTTGGGCCTGGCTGGCCGGTCCGCCTCACCGCGTGC
ACTGGTCCGGCCGGGCCTTTCCCTCTGTGGAACCGCATGCCCTTCACTGGGTGTGCCGGG
GAAACAGGACTTTTACTTTGAAAAAATTAGAGTGCTCCAGGCAGGCCTTTGCTCGAATAC
ATTAGCATGGAATAATAG-AATAGGACGTGTGGTTCTA-TTTTGTTGGTTT-CTAGGACC
GCCGTAATGATTAATAGGGACAGTCGGGGGCATCAGTATTCA-ATTGTCAGAGGTGAAAT
TCTT-GGATTTATTGAAGACTAACTACTGC-GAAAGCATTTG-CCAAGGA---TGTTTTC
ATTTATC--AG-GAACGAAAGTTAGGGG---ATCGAAGA-CGATCAGATACCGTCGTAGT
CTTAACCATAAACTATGCCGACTAGGGATCGGACGATGTTAT-TTTTTGACTCGTTCGGC
ACCTTACGAGAAATCAAAGTGCTTGGGCTCCAGGGGGAGTATGGTCGCAAGGCTGAAACT
TAAAGAAATTGACGGAAGGGCACCACCAGGGGTGGAGCCTGCGGCTTAATTTGACTCAAC
ACGGGGAAACTCACCAGGTCCAGACACAATGAGGATTGACAGATTGAGAGCTCTTTCTTG
ATTTTGTGGGTGGTGGTGCATGGCCGTTCTTAGTTGGTGGAGTGATTTGTCTGCTTAATT
GCGATAACGAACGAGACCTTAACCTGCTAAATAGCCCGTATTGCTTTGGCAGTACGCCGG
CTTCTTAGAGGGACTCTCGGCTCAAGCCGATGGAAGTTTGAGGCAATAACAGGTCTGTGA
TGCCCTTAGATGTTCTGGGCCGCACGCGCGTTACACTGACGGAGCCAGCGAGT--TCTCC
CTTGGCCGGAAGGCCC-GGGTAATCTTGTTAAACTCCGTCGTGCTGGGGATAGAGCATTG
CAATTATTGCTCTTCAACGAGGAATCCCTAGTAAGCGCAAGTCATCAGCTTGCGTTGATT
ACGTCCCTGCCCTTTGTACACACCGCCCGTCGCTACTACCGATTGAATGGC-TCAG-TGA
GGCTTTCGGAC-TGGCCCA-GAGAGG-TGGGC-AACTACCACTC-AGGGCCGGAAAGTT-
-ATCCAAAC-TCGGTCATTTAGAGG-----------------------------------
---------AAGTAAAAGTCGTAACAAGGTCTCCGTTGGTGAACCA--------------
----------------GCGGAGGGATCATTACTGAGT--------------TACCGCTCT
A-CAACCCTT-TGTGAACA-TACCTA---ACCGTTGCTTCGGCG-----GGCAGGGGAAG
CCTCTCGTGGGCGGACCC-------TCCCGGCG-----CC-------GGCCCC--GTCAC
GGGGGCGGAG-CGCCCGCCGGAGG----AAACC-AAACTCTATT------T---------
-ACACGACGTCTC----TTCTGAGT-----GGCACAAG------CAAAT--AATTAAAAC
TTTTAACAACGGATCTCTTGGTTCTGGCATCGATGAAGAACGCAGCGAAATGCGATAAGT
AATGTGAATTGCAGAATTCAGTGAATCATCGAATCTTTGAACGCACATTGCGCTCGCCAG
CATTCTGGCGAGCATGCCTGTTCGAGCGTCATTTCAACCC-TCAA--GCACC-----G--
CTTGGTTTTGGGGCC---------CCACG--GCCG---------ACGTGGGCCCTTAAAG
GTA-G---TGGCGG-ACCCTCCCGGAGCCTCCTTTGCGTAGTAA-------CTAACGTCT
CGCA--CTGGGATCCGGAGGGACTCTTG-CCGTTA----------AACCCCCAAATTTT-
--TTCAGGTTGACC
>Cotri
A-TTATACAGCGAAACTGCGAATGGCTCATTATATAAGTTATCGTTTATTTGATAGTACC
TTACTACTTGGATAACCGTGGTAATTCTAGAGCTAATACATGCTAAAAATCCCGACTTCG
GAAGGGATGTATTTATTAGATTAAAAACCAATGCCCTTCGGGGCTCACTGGTGATTCATA
ATAACTTCTCGAATCGCATGGCCTTGCGCCGGCGATGGTTCATTCAAATTTCTTCCCTAT
CAACTTTCGATGCTAGAGTAGTGTTCTAGCATGGTTACAACGGGTAACGGAGGGTTAGGG
CTCGACCCCGGAGAAGGAGCCTGAGAAACGGCTACTACATCCAAGGAAGGCAGCAGGCGC
GCAAATTACCCAATCCCGACACGGGGAGGTAGTGACGATAAATACTGATACAGGGCTCTT
TTGGGTCTTGTAATTGGAATGAGTACAATTTAAATCCCTTAACGAGGAACAATTGGAGGG
CAAGTCTGGTGCCAGCAGCCGCGGTAATTCCAGCTCCAATAGCGTATATTAAAGTTGTTG
TGGTTAAAAAGCTCGTAGTAGAACCTTGGGCCTGGCTGGCCGGTCCGCCTCACCGCGTGC
ACTGGTCCGGCCGGGCCTTTCCCTCTGTGGAACCGCATGCCCTTCACTGGGTGTGCCGGG
GAAACAGGACTTTTACTTTGAAAAAATTAGAGTGCTCCAGGCAGGCCTATGCTCGAATAC
ATTAGCATGGAATAATAG-AATAGGACGTGTGGTTCTA-TTTTGTTGGTTT-CTAGGACC
GCCGTAATGATTAATAGGGACAGTCGGGGGCATCAGTATTCA-ATTGTCAGAGGTGAAAT
TCTT-GGATTTATTGAAGACTAACTACTGC-GAAAGCATTTG-CCAAGGA---TGTTTTC
ATTTATC--AG-GAACGAAAGTTAGGGG---ATCGAAGA-CGATCAGATACCGTCGTAGT
CTTAACCATAAACTATGCCGACTAGGGATCGGACGATGTTAT-TTTTTGACTCGTTCGGC
ACCTTACGAGAAATCAAAGTGCTTGGGCTCCAGGGGGAGTATGGTCGCAAGGCTGAAACT
TAAAGAAATTGACGGAAGGGCACCACCAGGGGTGGAGCCTGCGGCTTAATTTGACTCAAC
ACGGGGAAACTCACCAGGTCCAGACACAATGAGGATTGACAGATTGAGAGCTCTTTCTTG
ATTTTGTGGGTGGTGGTGCATGGCCGTTCTTAGTTGGTGGAGTGATTTGTCTGCTTAATT
GCGATAACGAACGAGACCTTAACCTGCTAAATAGCCCGTATTGCTTTGGCAGTACGCCGG
CTTCTTAGAGGGACTATCGGCTCAAGCCGATGGAAGTTTGAGGCAATAACAGGTCTGTGA
TGCCCTTAGATGTTCTGGGCCGCACGCGCGTTACACTGACGGAGCCAGCGAGT--ACTCC
CTTGGCCGGAAGGCCC-GGGTAATCTTGTTAAACTCCGTCGTGCTGGGGATAGAGCATTG
CAATTATTGCTCTTCAACGAGGAATCCCTAGTAAGCGCAAGTCATCAGCTTGCGTTGATT
ACGTCCCTGCCCTTTGTACACACCGCCCGTCGCTACTACCGATTGAATGGC-TCAG-TGA
GGCTTTCGGAC-TGGCCCA-GAGAGG-TGGGC-AACTACCACTC-AGGGCCGGAAAGTT-
-ATCCAAAC-TCGGTCATTTAGAGG-----------------------------------
---------AAGTAAAAGTCGTAACAAGGTCTCCGTTGGTGAACCA--------------
----------------GCGGAGGGATCATTACTGAGT--------------TACCGCTCT
A-CAACCCTT-TGTGAACA-TACCTT--AACTGTTGCTTCGGCG-----GGCAGGAGGAC
AACCCC-------------------CCTCGGGGGGCGGTCCCCCTCCCGGCCGCGCCCTC
ACGGGCGTGG-CGCCCGCCGGAGG----ATACCAAAACTCTATT------T---------
-TAACGACGTTTC----TTCTGAGT-----GGCACAAG------CAAAT--AATTAAAAC
TTTTAACAACGGATCTCTTGGTTCTGGCATCGATGAAGAACGCAGCGAAATGCGATAAGT
AATGTGAATTGCAGAATTCAGTGAATCATCGAATCTTTGAACGCACATTGCGCCCGCCAG
CATTCTGGCGGGCATGCCTGTTCGAGCGTCATTTCAACCC-TCAA--GCCCA-----G--
CTTGGTGTTGGGGCC---------CTACG--GTCG---------ACGTAGGCCCTTAAAG
GTA-G---TGGCGG-ACCCTCCCGGAGCCTCCTTTGCGTAGTAA------CTTAACGTCT
CGCA--CTGGGATCCGGAGGGACTCTTG-CCGTAA----------AACCCCCAAAACTTT
--TACAGGTTGACC
>Vcil
A-TTATACAGCGAAACTGCGAATGGCTCATTATATAAGTTATCGTTTATTTGATAGTACC
TTACTACTTGGATAACCGTGGTAATTCTAGAGCTAATACATGCTAAAAATCCCGACTTCG
GAAGGGATGTATTTATTAGATTAAAAACCAATGCCCTTCGGGGCTCCTTGGTGATTCATG
ATAACTCCTCGAATCGCATGGCCTTGTGCCGGCGATGGTTCATTCAAATTTCTTCCCTAT
CAACTTTCGATGTTTGGGTATTGGCCAAACATGGTTGCAACGGGTAACGGAGGGTTAGGG
CTCGACCCCGGAGAAGGAGCCTGAGAAACGGCTACTACATCCAAGGAAGGCAGCAGGCGC
GCAAATTACCCAATCCCGACACGGGGAGGTAGTGACAATAAATACTGATACAGGGCTCTT
TTGGGTCTTGTAATTGGAATGAGTACAATTTAAATCCCTTAACGAGGAACAATTGGAGGG
CAAGTCTGGTGCCAGCAGCCGCGGTAATTCCAGCTCCAATAGCGTATATTAAAGTTGTTG
TGGTTAAAAAGCTCGTAGTTGAACCTTGGGCCTGGCTGGCCGGTCCGCCTCACCGCGTGT
ACTGGTCCGGCCGGGCCTTTCCCTCTGTGGAACCCCATGCCCTTCACTGGGTGTGGCGGG
GAAACAGGACTTTTACTTTGAAAAAATTAGAGTGCTCCAGGCAGGCCTATGCTCGAATAC
ATTAGCATGGAATAATAG-AATAGGACGTGTGGTTCTA-TTTTGTTGGTTT-CTAGGACC
GCCGTAATGATTAATAGGGACAGTCGGGGGCATCAGTATTCA-ATTGTCAGAGGTGAAAT
TCTT-GGATTTATTGAAGACTAACTACTGC-GAAAGCATTTG-CCAAGGA---TGTTTTC
ATTAATC--AG-GAACGAAAGTTAGGGG---ATCGAAGA-CGATCAGATACCGTCGTAGT
CTTAACCATAAACTATGCCGACTAGGGATCGGACGGTGTTAT-TTTTTGACCCGTTCGGC
ACCTTACGAGAAATCAAAGTGCTTGGGCTCCAGGGGGAGTATGGTCGCAAGGCTGAAACT
TAAAGAAATTGACGGAAGGGCACCACCAGGGGT-GAGCCTGCGGCTTAATTTGACTCAAC
ACGGGGAAACTCACCAGGTCCAGACACAATGAGGATTGACAGATTGAGAGCTCTTTCTTG
ATTTTGTGGGTGGTGGTGCATGGCCGTTCTTAGTTGGTGGAGTGATTTGTCTGCTTAATT
GCGATAACGAACGAGACCTTAACCTGCTAAATAGCCCGTATTGCTTTGGCAGTACGCTGG
CTTCTTAGAGGGACTATCGGCTCAAGCCGATGGAAGTTTGAGGCAATAACAGGTCTGTGA
TGCCCTTAGATGTTCTGGGCCGCACGCGCGCTACACTGACGGAGCCAGCGAGT--ACTCC
CTTGGCCGGAAGGCCC-GGGTAATCTTGTTAAACTCCGTCGTGCTGGGGATAGAGCATTG
CAATTATTGCTCTTCAACGAGGAATCCCTAGTAAGCGCAAGTCATCAGCTTGCGTTGATT
ACGTCCCTGCCCTTTGTACACACCGCCCGTCGCTACTACCGATTGAATGGC-TCAG-TGA
GGCGTCCGGAC-TGGCCCA-GAGAGG-TGGGC-AACTACCACTC-AGGGCCGGAAAGCT-
-CTCCAAAC-TCGGTCATTTAGAGG-----------------------------------
---------AAGTAAAAGTCGTAACAAGGTCTCCGTTGGTGAACCA--------------
----------------GCGGAGGGATCATTACCGAGT-----------T--TACAACTCA
C-CAACCCC--TGTGAACA-TACCTC----TTGTTGCCTCGGCG-----GGATCG-----
-------------------------CCCCGGCG-----CCTTC----GGGCTG------C
CGGACCCAGG-CGCCCGCCGGAGG---ACCATC-AAACTCTGTA---TTTT---------
-ATTTCAGGATTC----TTCTGAGT------ATACAAAA-----CAAAT-GAATCAAAAC
TTTCAACAACGGATCTCTTGGTTCTGGCATCGATGAAGAACGCAGCGAAATGCGATAAGT
AATGTGAATTGCAGAATTCAGTGAACCATCGAATCTTTGAACGCACATTGCGCCCGCCAG
TATTCTGGCGGGCATGCCTGTCCGAGCGTCATTTCAACCC-TCAA--GCCCCTTTGGG--
CTTGGTGTTGGGGATCGGCCCGCCCCGTG----CG---------GCGCCGGCCCCGAAAT
CTA-G---TGGCGG-TCACGCCTGCAGCCTCCTCTGCGTAGTAG--------CAATATCT
CGCA--CCGGAACGCAGC-GCGGCCACG-CCGTAA----------AACCCCCAACTTCT-
--GAAAGGTTGACC
>Mver
A-TTATACAGCGAAACTGCGAATGGCTCATTATATAAGTTATCGTTTATTTGATAGTACC
TTACTACTTGGATAACCGTGGTAATTCTAGAGCTAATACATGCTAAAAATCCCGACTTCG
GAAGGGATGTATTTATTAGATTAAAAACCAATGCCCTCT-GGGCTCTCTGGTGATTCATG
ATAACTTCTCGAATCGCATGGCCTTGTGCCGGCGATGGTTCATTCAAATTTCTTCCCTAT
CAACTTTCGATGTTTGGGTAGTGGCCAAACATGGTTGCAACGGGTAACGGAGGGTTAGGG
CTCGACCCCGGAGAAGGAGCCTGAGAAACGGCTACTACATCCAAGGAAGGCAGCAGGCGC
GCAAATTACCCAATCCCGACACGGGGAGGTAGTGACAATAAATACTGATACAGGGCTCTT
TTGGGTCTTGTAATTGGAATGAGTACAATTTAAATCCCTTAACGAGGAACAATTGGAGGG
CAAGTCTGGTGCCAGCAGCCGCGGTAATTCCAGCTCCAATAGCGTATATTAAAGTTGTTG
TGGTTAAAAAGCTCGTAGTTGAACCTTGGGCCTGGCTGGCCGGTCCGCCTCACCGCGTGT
ACTGGTCCGGCCGGGCCTTTCCCTCTGTGGAACCCCATGCCCTTCACTGGGTGTGGCGGG
GAAACAGGACTTTTACTTTGAAAAAATTAGAGTGCTCCAGGCAGGCCTATGCTCGAATAC
ATTAGCATGGAATAATAG-AATAGGACGTGTGGTTCTA-TTTTGTTGGTTT-CTAGGACC
GCCGTAATGATTAATAGGGACAGTCGGGGGCATCAGTATTCA-ATTGTCAGAGGTGAAAT
TCTT-GGATTTATTGAAGACTAACTACTGC-GAAAGCATTTG-CCAAGGA---TGTTTTC
ATTAATC--AG-GAACGAAAGTTAGGGG---ATCGAAGA-CGATCAGATACCGTCGTAGT
CTTAACCATAAACTATGCCGACTAGGGATCGGACGATGTTAC-TTATTGACTCGTTCGGC
ACCTTACGAGAAATCAAAGTGCTTGGGCTCCAGGGGGAGTATGGTCGCAAGGCTGAAACT
TAAAGAAATTGACGGAAGGGCACCACCAGGGGTGGAGCCTGCGGCTTAATTTGACTCAAC
ACGGGGAAACTCACCAGGTCCAGACACAATGAGGATTGACAGATTGAGAGCTCTTTCTTG
ATTTTGTGGGTGGTGGTGCATGGCCGTTCTTAGTTGGTGGAGTGATTTGTCTGCTTAATT
GCGATAACGAACGAGACCTTAACCTGCTAAATAGCCCGTATTGCTTTGGCAGTACGCTGG
CTTCTTAGAGGGACTATCGGCTCAAGCCGATGGAAGTTTGAGGCAATAACAGGTCTGTGA
TGCCCTTAGATGTTCTGGGCCGCACGCGCGCTACACTGACGGAGCCAGCGAGT--ACTCC
CTTGGCCGGAAGGTCC-GGGTAATCTTGTTAAACTCCGTCGTGCTGGGGATAGAGCATTG
CAATTATTGCTCTTCAACGAGGAATCCCTAGTAAGCGCAAGTCATCAGCTTGCGTTGATT
ACGTCCCTGCCCTTTGTACACACCGCCCGTCGCTACTACCGATTGAATGGC-TCAG-TGA
GGCGTTCGGAC-TGGCCCA-GAGAGG-TGGGA-AACTACCACTC-AGGGCCGGAAAGTT-
-CTCCAAAC-TCGGTCATTTAGAGG-----------------------------------
---------AAGTAAAAGTCGTAACAAGGTCTCCGTTGGTGAACCA--------------
----------------GCGGAGGGATCATTACCGAGT-----------TT-ACAAACTCC
C-AAACCCTT-TGTGAACCTTACCAT---ATTGTTGCTTCGGCG-----GGACCG-----
-------------------------CCCCGGCG-----CCTTC----GGGCCC-------
-GGAACCAGG-CGCCCGCCGGAGG-----CCCC-AAACTCTTAT-----GT---------
-CTTTAGTGGTTTTCTCCTCTGAGT---GACACATAAA------CAAAT-AAATAAAAAC
TTTCAACAACGGATCTCTTGGTTCTGGCATCGATGAAGAACGCAGCGAAATGCGATAAGT
AATGTGAATTGCAGAATTCAGTGAATCATCGAATCTTTGAACGCACATTGCGCCCGCCAG
TATTCTGGCGGGCATGCCTGTTCGAGCGTCATTTCAACCC-TCAG--GCCCC--AGTG--
CCTGGTGTTGGGGATCGGCCCAGCCTTCTCGCAAG--------GCCGCCGGCCCCGAAAT
CTA-G---TGGCGG-TCTCGCTGTAGTCCTCCTCTGCGTAGTAG--------CACAACCT
CGCAG-TTGGAACGCGGCGGTGGCCATG-CCGTTA----------AACACCCCACTTC--
--TGAAAGTTGACC
>Gcin
A----------------------------TTATATAAGTTATCGTTTATTTGATAGTTCC
TTACTACTTGGATAACCGTGGTAATTCTAGAGCTAATACATGCTAAAAACCCCGACTTCG
GAAGGGGTGTATTTATTAGATTAAAAACCAATGCCCTTCGGGGCTCACTGGTGATTCATA
ATAACTTCTCGAATCGCATGGCCTTGCGCCGGCGATGGTTCATTCAAATTTCTTCCCTAT
CAACTTTCGATGCTAGAGTAGTGTTCTAGCATGGTTACAACGGGTAACGGAGGGTTAGGG
CTCGACCCCGGAGAAGGAGCCTGAGAAACGGCTACTACATCCAAGGAAGGCAGCAGGCGC
GCAAATTACCCAATCCCGACACGGGGAGGTAGTGACGATAAATACTGATACAGGGCTCTT
TTGGGTCTTGTAATTGGAATGAGTACAATTTAAATCCCTTAACGAGGAACAATTGGAGGG
CAAGTCTGGTGCCAGCAGCCGCGGTAATTCCAGCTCCAATAGCGTATATTAAAGTTGTTG
TGGTTAAAAAGCTCGTAGTAGAACCTTGGGCCTGGCTGGCCGGTCCGCCTCACCGCGTGC
ACTGGTCCGGCCGGGCCTTTCCCTCTGTGGAACCGCATGCCCTTCACTGGGTGTGCCGGG
GAAACAGGACTTTTACTTTGAAAAAATTAGAGTGCTCCAGGCAGGCCTTTGCTCGAATAC
ATTAGCATGGAATAATAG-AATAGGACGTGTGGTTCTA-TTTTGTTGGTTT-CTAGGACC
GCCGTAATGATTAATAGGGACAGTCGGGGGCATCAGTATTCA-ATTGTCAGAGGTGAAAT
TCTT-GGATTTATTGAAGACTAACTACTGC-GAAAGCATTTG-CCAAGGA---TGTTTTC
ATTTATC--AG-GAACGAAAGTTAGGGG---ATCGAAGA-CGATCAGATACCGTCGTAGT
CTTAACCATAAACTATGCCGACTAGGGATCGGACGATGTTAT-TTTTTGACTCGTTCGGC
ACCTTACGAGAAATCAAAGTGCTTGGGCTCCAGGGGGAGTATGGTCGCAAGGCTGAAACT
TAAAGAAATTGACGGAAGGGCACCACCAGGGGTGGAGCCTGCGGCTTAATTTGACTCAAC
ACGGGGAAACTCACCAGGTCCAGACACAATGAGGATTGACAGATTGAGAGCTCTTTCTTG
ATTTTGTGGGTGGTGGTGCATGGCCGTTCTTAGTTGGTGGAGTGATTTGTCTGCTTAATT
GCGATAACGAACGAGACCTTAACCTGCTAAATAGCCCGTATTGCTTTGGCAGTACGCCGG
CTTCTTAGAGGGACTCTCGGCTCAAGCCGATGGAAGTTTGAGGCAATAACAGGTCTGTGA
TGCCCTTAGATGTTCTGGGCCGCACGCGCGTTACACTGACGGAGCCAGCGAGT--TCTCC
CTTGGCCGGAAGGCCC-GGGTAATCTTGTTAAACTCCGTCGTGCTGGGGATAGAGCATTG
CAATTATTGCTCTTCAACGAGGAATCCCTAGTAAGCGCAAGTCATCAGCTTGCGTTGATT
ACGTCCCTGCCCTTTGTACACACCGCCCGTCGCTACTACCGATTGAATGGC-TCAG-TGA
GGCTTTCGGAC-TGGCCCA-GAGAGG-TGGGC-AACTACCACTC-AGGGCCGGAAAGTT-
-ATCCAAAC-TCGGTCATTTAGAGG-----------------------------------
---------AAGTAAAAGTCGTAACAAGGTCTCCGTTGGTGAACCA--------------
----------------GCGGAGGGATCATTACTGAGT--------------TACCGCTCT
A-CAACCCTT-TGTGAACA-TACCTA---ACCGTTGCTTCGGCG-----GGCAGGGGAAG
CCTCTCGCGGGCGACCCC-------TCCCGGCG-----CC-------GGCCCC--ATCAC
GGGGGCGGAG-CGCCCGCCGGAGG----AAACC-AAACTCTATT------T---------
-ACACGACGTCTC----TTCTGAGT-----GGCACAAG------CAAAT--AATTAAAAC
TTTTAACAACGGATCTCTTGGTTCTGGCATCGATGAAGAACGCAGCGAAATGCGATAAGT
AATGTGAATTGCAGAATTCAGTGAATCATCGAATCTTTGAACGCACATTGCGCTCGCCAG
CATTCTGGCGAGCATGCCTGTTCGAGCGTCATTTCAACCC-TCAA--GCACC-----G--
CTTGGTTTTGGGGCC---------CCACG--GCCG---------ACGTGGGCCCTTAAAG
GTA-G---TGGCGG-ACCCTCCCGGAGCCTCCTTTGCGTAGTAA-------CTAACGTCT
CGCA--CTGGGATCCGGAGGGACTCTTG-CCGTTA----------AACCCCCAAATTTT-
--TTCAGGTTGACC
>Lsak
A-TTATACAGCGAAACTGCGAATGGCTCATTATATAAGTTATCGTTTATTTGATAGTACC
TTACTACTTGGATAACCGTGGTAATTCTAGAGCTAATACATGCTAAAAATCCCGACTTCG
GAAGGGATGTATTTATTAGATTAAAAACCAATGCCCTTT-GGGCTCCTTGGTGATTCATA
ATAACTTTTCGAATCGCATGGCCTTGCGCCGGCGATGGTTCATTCAAATTTCTTCCCTAT
CAACTTTCGATGTTTGGGTATTGGCCAAACATGGTCGCAACGGGTAACGGAGGGTTAGGG
CTCGACCCCGGAGAAGGAGCCTGAGAAACGGCTACTACATCCAAGGAAGGCAGCAGGCGC
GCAAATTACCCAATCCCGATTCGGGGAGGTAGTGACAATAAATACTGATACAGGGCTCTT
TTGGGTCTTGTAATTGGAATGAGTACAATTTAAATCCCTTAACGAGGAACAATTGGAGGG
CAAGTCTGGTGCCAGCAGCCGCGGTAATTCCAGCTCCAATAGCGTATATTAAAGTTGTTG
TGGTTAAAAAGCTCGTAGTTGAACCTTGGGCCTGGCTGGCCGGTCCGCCTCACCGCGTGT
ACTGGTCCGGCCGGGCCTTTCCCTCTGTGGAACCTCATGCCCTTCACTGGGTGTGGCGGG
GAAACAGGACTTTTACTTTGAAAAAATTAGAGTGCTCCAGGCAGGCCTATGCTCGAATAC
ATTAGCATGGAATAATAA-AATAGGACGTGTGGTTCTA-TTTTGTTGGTTT-CTAGGACC
GCCGTAATGATTAATAGGGACAGTCGGGGGCATCAGTATTCA-ATTGTCAGAGGTGAAAT
TCTT-GGATTTATTGAAGACTAACTACTGC-GAAAGCATTTG-CCAAGGA---TGTTTTC
ATTAATC--AG-GAACGAAAGTTAGGGG---ATCGAAGA-CGATCAGATACCGTCGTAGT
CTTAACCATAAACTATGCCGACTAGGGATCGGACGATGTTAT-TTTTTGACGCGTTCGGC
ACCTTACGAGAAATCAAAGTGCTTGGGCTCCAGGGGGAGTATGGTCGCAAGGCTGAAACT
TAAAGAAATTGACGGAAGGGCACCACCAGGGGTGGAGCCTGCGGCTTAATTTGACTCAAC
ACGGGGAAACTCACCAGGTCCAGACACAATGAGGATTGACAGATTGAGAGCTCTTTCTTG
ATTTTGTGGGTGGTGGTGCATGGCCGTTCTTAGTTGGTGGAGTGATTTGTCTGCTTAATT
GCGATAACGAACGAGACCTTAACCTGCTAAATAGCCCGTATTGCTTTGGCAGTACGCCGG
CTTCTTAGAGGGACTATCGGCTCAAGCCGATGGAAGTTTGAGGCAATAACAGGTCTGTGA
TGCCCTTAGATGTTCTGGGCCGCACGCGCGCTACACTGACGGAGCCAGCGAGT--ACTTC
CTTGACCGAAAGGTCC-GGGTAATCTTGTTAAACTCCGTCGTGCTGGGGATAGAGCATTG
CAATTATTGCTCTTCAACGAGGAATCCCTAGTAAGCGCAAGTCATCAGCTTGCGTTGATT
ACGTCCCTGCCCTTTGTACACACCGCCCGTCGCTACTACCGATTGAATGGC-TCAG-TGA
GGCGTCCGGAC-TGGCCCA-GGGAGG-TGGGC-AACTACCACCC-AGGGCCGGAAAGCT-
-CTCCAAAC-TCGGTCATTTAGAGG-----------------------------------
---------AAGTAAAAGTCGTAACAAGGTCTCCGTTGGTGAACCA--------------
----------------GCGGAGGGATCATTACAGAGT-----------T--TACAACTCC
C-AAACCCTTATGTGAACA-TACCAA---GATGTTGCTTCGGCG-----GACTCG-----
--CCCCGGCGTCCGGACG-------GCCTAGCG-----CCGCCCG--CGGCCC-------
GGACTCAGG--CGGCCGCCGGAGA----CCACC-AAACTCTTTT-----GT---------
-ATCATGAGTATC----TTCTGAAT---CCGCCGCAAGGCAAAACAAAT-GAATCAAAAC
TTTCAACAACGGATCTCTTGGTTCTGGCATCGATGAAGAACGCAGCGAAATGCGATAAGT
AATGTGAATTGCAGAATTCAGTGAATCATCGAATCTTTGAACGCACATTGCGCCCGCCAG
CATTCTGGCGGGCATGCCTGTTCGAGCGTCATTTCAACCC-TCGACTTCCCTTTGGGGAA
ATCGGCGTTGGGGAC---------CGGCA--GCAT--------ACCGCCGGCCCCGAAAT
GGA-G---TGGCGG--CCCGTCCGCGGCGACCTCTGCGTAGTAA--------TCCAACCT
CGCA--CCGGAACCCCGACGTGGCCACG-CCGTAA----------AACACCCCACTTT--
-CTGAACGTTGACC
>Matr
A-TTATACAGCGAAACTGCGAATGGCTCATTATATAAGTTATCGTTTATTTGATAGTACC
TTACTACTTGGATAACCGTGGTAATTCTAGAGCTAATACATGCTAAAAATCCCGACTTCG
GAAGGGATGTATTTATTAGATTAAAAACCAATGCCCTCT-GGGCTCTCTGGTGATTCATG
ATAACTTCTCGAATCGCATGGCCTTGTGCCGGCGATGGTTCATTCAAATTTCTTCCCTAT
CAACTTTCGATGTTTGGGTAGTGGCCAAACATGGTTGCAACGGGTAACGGAGGGTTAGGG
CTCGACCCCGGAGAAGGAGCCTGAGAAACGGCTACTACATCCAAGGAAGGCAGCAGGCGC
GCAAATTACCCAATCCCGACACGGGGAGGTAGTGACAATAAATACTGATACAGGGCTCTT
TTGGGTCTTGTAATTGGAATGAGTACAATTTAAATCCCTTAACGAGGAACAATTGGAGGG
CAAGTCTGGTGCCAGCAGCCGCGGTAATTCCAGCTCCAATAGCGTATATTAAAGTTGTTG
TGGTTAAAAAGCTCGTAGTTGAACCTTGGGCCTGGCTGGCCGGTCCGCCTCACCGCGTGT
ACTGGTCCGGCCGGGCCTTTCCCTCTGTGGAACCCCATGCCCTTCACTGGGTGTGGCGGG
GAAACAGGACTTTTACTTTGAAAAAATTAGAGTGCTCCAGGCAGGCCTATGCTCGAATAC
ATTAGCATGGAATAATAG-AATAGGACGTGTGGTTCTA-TTTTGTTGGTTT-CTAGGACC
GCCGTAATGATTAATAGGGACAGTCGGGGGCATCAGTATTCA-ATTGTCAGAGGTGAAAT
TCTT-GGATTTATTGAAGACTAACTACTGC-GAAAGCATTTG-CCAAGGA---TGTTTTC
ATTAATC--AG-GAACGAAAGTTAGGGG---ATCGAAGA-CGATCAGATACCGTCGTAGT
CTTAACCATAAACTATGCCGACTAGGGATCGGACGATGTTAC-TTATTGACTCGTTCGGC
ACCTTACGAGAAATCAAAGTGCTTGGGCTCCAGGGGGAGTATGGTCGCAAGGCTGAAACT
TAAAGAAATTGACGGAAGGGCACCACCAGGGGTGGAGCCTGCGGCTTAATTTGACTCAAC
ACGGGGAAACTCACCAGGTCCAGACACAATGAGGATTGACAGATTGAGAGCTCTTTCTTG
ATTTTGTGGGTGGTGGTGCATGGCCGTTCTTAGTTGGTGGAGTGATTTGTCTGCTTAATT
GCGATAACGAACGAGACCTTAACCTGCTAAATAGCCCGTATTGCTTTGGCAGTACGCTGG
CTTCTTAGAGGGACTATCGGCTCAAGCCGATGGAAGTTTGAGGCAATAACAGGTCTGTGA
TGCCCTTAGATGTTCTGGGCCGCACGCGCGCTACACTGACGGAGCCAGCGAGT--ACTCC
CTTGGCCGGAAGGTCC-GGGTAATCTTGTTAAACTCCGTCGTGCTGGGGATAGAGCATTG
CAATTATTGCTCTTCAACGAGGAATCCCTAGTAAGCGCAAGTCATCAGCTTGCGTTGATT
ACGTCCCTGCCCTTTGTACACACCGCCCGTCGCTACTACCGATTGAATGGC-TCAG-TGA
GGCGTTCGGAC-TGGCCCA-GAGAGG-TGGGA-AACTACCACTC-AGGGCCGGAAAGTT-
-CTCCAAAC-TCGGTCATTTAGAGG-----------------------------------
---------AAGTAAAAGTCGTAACAAGGTCTCCGTTGGTGAACCA--------------
----------------GCGGAGGGATCATTACCGAGT-----------TT-ACAAACTCC
C-AAACCCTT-TGTGAACCTTACCAT---ATTGTTGCTTCGGCG-----GGACCG-----
-------------------------CCCCGGCG-----CCTTC----GGGCCC-------
-GGAACCAGG-CGCCCGCCGGAGG-----CCCC-AAACTCTTAT-----GT---------
-CTTTAGTGGTTTTCTCCTCTGAGT---GACACATAAA------CAAAT-AAATAAAAAC
TTTCAACAACGGATCTCTTGGTTCTGGCATCGATGAAGAACGCAGCGAAATGCGATAAGT
AATGTGAATTGCAGAATTCAGTGAATCATCGAATCTTTGAACGCACATTGCGCCCGCCAG
TATTCTGGCGGGCATGCCTGTTCGAGCGTCATTTCAACCC-TCAG--GCCCC-CAGTG--
CCTGGTGTTGGGGATCGGCCCAGCCTTCTCGCAAG--------GCCGCCGGCCCCGAAAT
CTA-G---TGGCGG-TCTCGCTGTAGTCCTCCTCTGCGTAGTAG--------CACAACCT
CGCAG-TTGGAACGCGGCGGTGGCCATG-CCGTTA----------AACACCCCACTTC--
--TGAAAGTTGACC
>Colup
A----------------------------TTATATAAGTTATCGTTTATTTGATAGTACC
TTACTACATGGATAACCGTGGTAATTCTAGAGCTAATACATGCTAAAAACCTCGACTTCG
GAAGAGGTGTGTTTATTAGATTAAAAACCAATGCCCTTCGGGGCTCACTGGCGATTCATA
ATAACCTCTCGAATCGCATGGCCTTGCGCCGGCGATGGTTCATTCAAATTTCTTCCCTAT
CAACTTTCGATGCTAGAGTAGTGTTCTAGCATGGTTACAACGGGTAACGGAGGGTTAGGG
CTCGACCCCGGAGAAGGAGCCTGAGAAACGGCTACTACATCCAAGGAAGGCAGCAGGCGC
GCAAATTACCCAATCCCGACACGGGGAGGTAGTGACGATAAATACTGATACAGGGCTCTT
TTGGGTCTTGTAATTGGAATGAGTACAATTTAAATCCCTTAACGAGGAACAATTGGAGGG
CAAGTCTGGTGCCAGCAGCCGCGGTAATTCCAGCTCCAATAGCGTATATTAAAGTTGTTG
TGGTTAAAAAGCTCGTAGTAGAACCTTGGGCCTGGCTGGCCGGTCCGCCTCACCGCGTGC
ACTGGTCCGGCCGGGCCTTTCCCTCTGTGGAACCGCATGCCCTTCACTGGGTGTGCCGGG
GAAACAGGACTTTTACTTTGAAAAAATTAGAGTGCTCCAGGCAGGCCTTTGCTCGAATAC
ATTAGCATGGAATAATAG-AATAGGACGTGTGGTTCTA-TTTTGTTGGTTT-CTAGGACC
GCCGTAATGATTAATAGGGACAGTCGGGGGCATCAGTATTCA-ATTGTCAGAGGTGAAAT
TCTT-GGATTTATTGAAGACTAACTACTGC-GAAAGCATTTG-CCAAGGA---TGTTTTC
ATTTATC--AG-GAACGAAAGTTAGGGG---ATCGAAGA-CGATCAGATACCGTCGTAGT
CTTAACCATAAACTATGCCGACTAGGGATCGGACGATGTTAT-TTTTTGACTCGTTCGGC
ACCTTACGAGAAATCAAAGTGCTTGGGCTCCAGGGGGAGTATGGTCGCAAGGCTGAAACT
TAAAGAAATTGACGGAAGGGCACCACCAGGGGTGGAGCCTGCGGCTTAATTTGACTCAAC
ACGGGGAAACTCACCAGGTCCAGACACAATGAGGATTGACAGATTGAGAGCTCTTTCTTG
ATTTTGTGGGTGGTGGTGCATGGCCGTTCTTAGTTGGTGGAGTGATTTGTCTGCTTAATT
GCGATAACGAACGAGACCTTAACCTGCTAAATAGCCCGTATTGCTTTGGCAGTACGCCGG
CTTCTTAGAGGGACTATCGGCTCAAGCCGATGGAAGTTTGAGGCAATAACAGGTCTGTGA
TGCCCTTAGATGTTCTGGGCCGCACGCGCGTTACACTGACGGAGCCAGCGAGT--TCTCC
CTTGGCCGGAAGGCCC-GGGTAATCTTGTTAAACTCCGTCGTGCTGGGGATAGAGCATTG
CAATTATTGCTCTTCAACGAGGAATCCCTAGTAAGCGCAAGTCATCAGCTTGCGTTGATT
ACGTCCCTGCCCTTTGTACACACCGCCCGTCGCTACTACCGATTGAATGGC-TCAG-TGA
GGCTTTCGGAC-TGGCCCA-GAGAGG-CGGGC-AACCGCCACTC-AGGGCCGGAAAGTT-
-ATCCAAAC-TCGGTCATTTAGAGG-----------------------------------
---------AAGTAAAAGTCGTAACAAGGTCTCCGTTGGTGAACCA--------------
----------------GCGGAGGGATCATTACTGAGT--------------TACCGCTCT
A-TAACCCTT-TGTGAACG-TACCTA---ACCGTTGCTTCGGCG-----GGCAGGGGAAG
CCTCTCGCGGGCCTCCCC-------TCCCGGCG-----CC--------GGCCCCCACCAC
GGGGACGGGG-CGCCCGCCGGAGG----AAACC-AAACTCTATT------T---------
-ACACGACGTCTC----TTCTGAGT-----GGCACAAG------CAAAT--AATTAAAAC
TTTTAACAACGGATCTCTTGGTTCTGGCATCGATGAAGAACGCAGCGAAATGCGATAAGT
AATGTGAATTGCAGAATTCAGTGAATCATCGAATCTTTGAACGCACATTGCGCTCGCCAG
CATTCTGGCGAGCATGCCTGTTCGAGCGTCATTTCAACCC-TCAA--GCACC-----G--
CTTGGTTTTGGGGCC---------CCACG--GCAC---------ACGTGGGCCCTTGAAG
GTA-G---TGGCGG-ACCCTCCCGGAGCCTCCTTTGCGTAGTAA-------CTAACGTCT
CGCA--CCGGGATCCGGAGGGACTCTTG-CCGTAA----------AACCCCCCAATTCTT
--TACAGGTTGACC
>Mcin1
A-TTATACAGCGAAACTGCGAATGGCTCATTATATAAGTTATCGTTTATTTGATAGTACC
TTACTACTTGGATAACCGTGGTAATTCTAGAGCTAATACATGCTAAAAATCCCGACTTCC
GAAGGGATGTATTTATTAGATTAAAAACCAATGCCCTCT-GGGCTCCTTGGTGATTCATG
ATAACT-CTCGAATCGCACGGCCTTGCGCCGGCGATGGTTCATTCAAATTTCTTCCCTAT
CAACTTTCGATGTTTGGGTAGTGGCCAAACATGGTTGCAACGGGTAACGGAGGGTTAGGG
CTCGACCCCGGAGAAGGAGCCTGAGAAACGGCTACTACATCCAAGGAAGGCAGCAGGCGC
GCAAATTACCCAATCCCGACACGGGGAGGTAGTGACAATAAATACTGATACAGGGCTCTT
TTGGGTCTTGTAATTGGAATGAGAACAACTTAAATCCCTTAACGAGGAACAATTGGAGGG
CAAGTCTGGTGCCAGCAGCCGCGGTAATTCCAGCTCCAATAGCGTATATTAAAGTTGTTG
TGGTTAAAAAGCTCGTAGTTGAACCTTGGGCCTGGCTGGCCGGTCCGCCTCACCGCGTGC
ACTGGTCCGGCCGGGCCTTTCCCTCTGTGGAACCCCATGCCCTTCACTGGGTGTGGCGGG
GAAACAGGACTTTTACTTTGAAAAAATTAGAGTGCTCCAGGCAGGCCTATGCTCGAATAC
ATTAGCATGGAATAATAG-AATAGGACGCGTGGTTCTA-TTTTGTTGGTTT-CTAGGACC
GCCGTAATGATTAATAGGGACAGTCGGGGGCATCAGTATTCA-ATTGTCAGAGGTGAAAT
TCTT-GGATTTATTGAAGACTAACTACTGC-GAAAGCATTTG-CCAAGGA---TGTTTTC
ATTAATC--AG-GAACGAAAGTTAGGGG---ATCGAAGA-CGATCAGATACCGTCGTAGT
CTTAACCATAAACTATGCCGACTAGGGATCGGACGGTGTTAC-TTATTGACCCGTTCGGC
ACCTTACGAGAAATCAAAGTGCTTGGGCTCCAGGGGGAGTATGGTCGCAAGGCTGAAACT
TAAAGAAATTGACGGAAGGGCACCACCAGGGGTGGAGCCTGCGGCTTAATTTGACTCAAC
ACGGGGAAACTCACCAGGTCCAGACACAATGAGGATTGACAGATTGAGAGCTCTTTCTTG
ATTTTGTGGGTGGTGGTGCATGGCCGTTCTTAGTTGGTGGAGTGATTTGTCTGCTTAATT
GCGATAACGAACGAGACCTTAACCTGCTAAATAGCCCGTATTGCTTTGGCAGTACGCTGG
CTTCTTAGAGGGACTATCGGCTCAAGCCGATGGAAGTTTGAGGCAATAACAGGTCTGTGA
TGCCCTTAGATGTTCTGGGCCGCACGCGCGCTACACTGACGGGGCCAGCGAGT--TCTTC
CTTGACCGAAAGGTCC-GGGTAATCTTGTTAAACCCCGTCGTGCTGGGGATAGAGCATTG
CAATTATTGCTCTTCAACGAGGAATCCCTAGTAAGCGCAAGTCATCAGCTTGCGTTGATT
ACGTCCCTGCCCTTTGTACACACCGCCCGTCGCTACTACCGATTGAATGGC-TCAG-TGA
GGCGTTCGGAC-TGGCCCA-GAGAGG-TGGGA-AACTACCACTC-AGGGCCGGAAAGTT-
-CTCCAAAC-TCGGTCATTTAGAGG-----------------------------------
---------AAGTAAAAGTCGTAACAAGGTCTCCGTTGGTGAACCA--------------
----------------GCGGAGGGATCATTACCGAGT-----------T--TACAACTCC
C-AAACCCAA-TGTGAACA-TACCTA---AACGTTGCCTCGGCG-----GGACCG-----
-------------------------CCCCGGCG-----CCCCTC---GGGCCC-------
-GGAACCAGG-CGCCCGCCGCAGG----AAAACAAACCTCTGTT------T---------
-TTGTTAAGATTT-CTCCTCTGAGT---GGATTTTA--------CAAAT-AAATCAAAAC
TTTCAACAACGGATCTCTTGGCTCTGGCATCGATGAAGAACGCAGCGAAATGCGATACGT
AATGTGAATTGCAGAATTCAGTGAATCATCGAATCTTTGAACGCACATTGCGCCCGCCAG
CATTCTGGCGGGCATGCCTGTTCGAGCGTCATTTCAACCC-TCAG--GCTCC--CGCG--
CCTGGCGTTGGGGATCGGC-----CTTCA--------------CCGGCCGGCCCCGAAAT
ACA-G---TGGCGG-CCCCGCCCGTGTACCTCT--GCGTAGTAG--------CACAACCT
CGCAGCTGGGAG--CGGCGGCGGCCACG-CCGGAA----------AACCCCCGACTTC--
--TGAAAGTTGACC
>Mcin2
A-TTATACAGCGAAACTGCGAATGGCTCATTATATAAGTTATCGTTTATTTGATAGTACC
TTACTACTTGGATAACCGTGGTAATTCTAGAGCTAATACATGCTAAAAATCCCGACTTTC
GAAGGGATGTATTTATTAGATTAAAAACCAATGCCCTCT-GGGCTCCTTGGTGATTCATG
ATAACT-CTCGAATCGCACGGCCTTGCGCCGGCGATGGTTCATTCAAATTTCTTCCCTAT
CAACTTTCGATGTTTGGGTAGTGGCCAAACATGGTTGCAACGGGTAACGGAGGGTTAGGG
CTCGACCCCGGAGAAGGAGCCTGAGAAACGGCTACTACATCCAAGGAAGGCAGCAGGCGC
GCAAATTACCCAATCCCGACACGGGGAGGTAGTGACAATAAATACTGATACAGGGCTCTT
TTGGGTCTTGTAATTGGAATGAGAACAACTTAAATCCCTTAACGAGGAACAATTGGAGGG
CAAGTCTGGTGCCAGCAGCCGCGGTAATTCCAGCTCCAATAGCGTATATTAAAGTTGTTG
TGGTTAAAAAGCTCGTAGTTGAACCTTGGGCCTGGCTGGCCGGTCCGCCTCACCGCGTGC
ACTGGTCCGGCCGGGCCTTTCCCTCTGTGGAACCCCATGCCCTTCACTGGGTGTGGCGGG
GAAACAGGACTTTTACTTTGAAAAAATTAGAGTGCTCCAGGCAGGCCTATGCTCGAATAC
ATTAGCATGGAATAATAG-AATAGGACGTGTGGTTCTA-TTTTGTTGGTTT-CTAGGACC
GCCGTAATGATTAATAGGGACAGTCGGGGGCATCAGTATTCA-ATTGTCAGAGGTGAAAT
TCTT-GGATTTATTGAAGACTAACTACTGC-GAAAGCATTTG-CCAAGGA---TGTTTTC
ATTAATC--AG-GAACGAAAGTTAGGGG---ATCGAAGA-CGATCAGATACCGTCGTAGT
CTTAACCATAAACTATGCCGACTAGGGATCGGACGGTGTTAC-TTATTGACCCGTTCGGC
ACCTTACGAGAAATCAAAGTGCTTGGGCTCCAGGGGGAGTATGGTCGCAAGGCTGAAACT
TAAAGAAATTGACGGAAGGGCACCACCAGGGGTGGAGCCTGCGGCTTAATTTGACTCAAC
ACGGGGAAACTCACCAGGTCCAGACACAATGAGGATTGACAGATTGAGAGCTCTTTCTTG
ATTTTGTGGGTGGTGGTGCATGGCCGTTCTTAGTTGGTGGAGTGATTTGTCTGCTTAATT
GCGATAACGAACGAGACCTTAACCTGCTAAATAGCCCGTATTGCTTTGGCAGTACGCTGG
CTTCTTAGAGGGACTATCGGCTCAAGCCGATGGAAGTTTGAGGCAATAACAGGTCTGTGA
TGCCCTTAGATGTTCTGGGCCGCACGCGCGCTACACTGACGGGGCCAGCGAGT--TCTTC
CTTGACCGAAAGGTCC-GGGTAATCTTGTTAAACCCCGTCGTGCTGGGGATAGAGCATTG
CAATTATTGCTCTTCAACGAGGAATCCCTAGTAAGCGCAAGTCATCAGCTTGCGTTGATT
ACGTCCCTGCCCTTTGTACACACCGCCCGTCGCTACTACCGATTGAATGGC-TCAG-TGA
GGCGTTCGGAC-TGGCCCA-GAGAGG-TGGGA-AACTACCACTC-AGGGCCGGAAAGTT-
-CTCCAAAC-TCGGTCATTTAGAGG-----------------------------------
---------AAGTAAAAGTCGTAACAAGGTCTCCGTTGGTGAACCA--------------
----------------GCGGAGGGATCATTACCGAGT-----------T--TACAACTCC
C-AAACCCAA-TGTGAACA-TACCCT---TATGTTGCCTCGGCG-----GGACCG-----
-------------------------CCCCGGCG-----CCCTC----GGGCCC-------
-GGAACCAGG-CGCCCGCCGCAGG------ACCCAAACCTCTGT-----TT---------
-TTGTTAAGATTT-CTCCTCTGAGT---GGATTTTA--------CAAAT-AAATCAAAAC
TTTCAACAACGGATCTCTTGGCTCTGGCATCGATGAAGAACGCAGCGAAATGCGATAAGT
AATGTGAATTGCAGAATTCAGTGAATCATCGAATCTTTGAACGCACATTGCGCCCGCCAG
CATTCTGGCGGGCATGCCTGTCCGAGCGTCATTTCAACCC-TCAG--GCTCC--CGCG--
CCTGGCGTTGGGGATCGGC-----CTTCA--------------CCGGCCGGCCCCGAAAT
ACA-G---TGGCGG-CCCCGCCCGTGTACCTCT--GCGTAGTAG--------CACAACCT
CGCAGCTGGGAG--CGGCGGCGGCCACG-CCGGAA----------AACCCCCGACTTC--
--TGAAAGTTGACC
>Mgram
A-CTATACGGTGAAACTGCGAATGGCTCATTAAATCAGTTATCGTTTATTTGATAGTACC
TTACTACATGGATAACCGTGGTAATTCTAGAGCTAATACATGCTAAAAACCTCGACTTCG
GAAGGGGTGTATTTATTAGATAAAAAACCAATGCCCTTCGGGGCTCCTTGGTGAATCATA
ATAACTTCACGAATCGCATGGCCTTGCGCCGGCGATGGTTCATTCAAATTTCTGCCCTAT
CAACTTTCGATGGTAGGATAGAGGCCTACCATGGTTTCAACGGGTAACGGGGAATTAGGG
TTCGACTCCGGAGAGGGAGCCTGAGAAACGGCTACCACATCCAAGGAAGGCAGCAGGCGC
GCAAATTACCCAATCCCGACACGGGGAGGTAGTGACAATAAATACTGATACAGGGCTCTT
TTGGGTCTTGTAATTGGAATGAGTACAATTTAAATCCCTTAACGAGGAACAATTGGAGGG
CAAGTCTGGTGCCAGCAGCCGCGGTAATTCCAGCTCCAATAGCGTATATTAAAGTTGTTG
CAGTTAAAAAGCTCGTAGTTGAACCTTGGGCCTGGCTGGCCGGTCCGCCTCACCGCGTGT
ACTGGTCCGGCCGGGCCTTTCCTTCTGGGGAGCCGCATGCCCTTCACTGGGCGTGTCGGG
GAACCAGGACTTTTACTTTGAAAAAATTAGAGTGTTCAAAGCAGGCCTTTGCTCGAATAC
ATTAGCATGGAATAATAG-AATAGGACGTGTGGTTCTA-TTTTGTTGGTTT-CTAGGACC
GCCGTAATGATTAATAGGGATAGTCGGGGGCATCCGTATTCA-ATTGTCAGAGGTGAAAT
TCTT-GGATTTATTGAAGACGAACTACTGC-GAAAGCATTTG-CCAAGGA---TGTTTTC
ATTAATC--AGTGAACGAAAGTTAGGGG---ATCGAAGA-CGATCAGATACCGTCGTAGT
CTTAACCATAAACTATGCCGACTAGGGATCGGTGGATGTTATCTTTTTGACTCCATCGGC
ACCTTACGAGAAATCAAAGTTTTTGGGTTCTGGGGGGAGTATGGTCGCAAGGCTGAAACT
TAAAGAAATTGACGGAAGGGCACCACCAGGCGTGGAGCCTGCGGCTTAATTTGACTCAAC
ACGGGGAAACTCACCAGGTCCAGACACAAGTAGGATTGACAGATTGAGAGCTCTTTCTTG
ATTTTGTGGGTGGTGGTGCATGGCCGTTCTTAGTTGGTGGAGTGATTTGTCTGCTTAATT
GCGATAACGAACGAGACCTTAACCTGCTAAATAGCCAGGCCCGCTTTGGCGGGTCGCCGG
CTTCTTAGAGGGACTATCGGCTCAAGCCGATGGAAGTTTGAGGCAATAACAGGTCTGTGA
TGCCCTTAGATGTTCTGGGCCGCACGCGCGCTACACTGACGGAGCCAACGAGTTCATCAC
CTTGGCCGAAAGGTCT-GGGTAATCTTGTTAAACTCCGTCGTGCTGGGGATAGAGCATTG
CAATTATTGCTCTTCAACGAGGAATGCCTAGTAAGCGCATGTCATCAGCATGCGTTGATT
ACGTCCCTGCCCTTTGTACACACCGCCCGTCGCTACTACCGATTGAATGGC-TCAG-TGA
GGCCTTCGGAC-TGGCTCA-GGGAGG-TCGGC-AACGACCACCC-AGAGCCGGAAAGTT-
-GGTCAAAC-TCGGTCATTTAGAGG-----------------------------------
---------AAGTAAAAGTCGTAACAAGGTCTCCGTAGGTGAACCT--------------
----------------GCGGAGGGATCATTACCGAGCGAGGGCCTCCGGGTCCGACCTC-
--CAACCCTT-TGTGAACACATCC-------CGTTGCTTCGG------------------
----------------------------GGGCG-----ACCCT-----------------
----GCCGGG-CGCCC-CCGGAGG---ACCACCAAAAAAC--------------------
------ACTGCAT----CTCTGCGTCGGAGTTTACGAG------TAAATCGAAACAAAAC
TTTCAACAACGGATCTCTTGGTTCTGGCATCGATGAAGAACGCAGCGAAATGCGATAAGT
AATGTGAATTGCAGAATTCAGTGAATCATCGAATCTTTGAACGCACATTGCGCCCCCTGG
TATTCCGGGGGGCATGCCCGTTCGAGCGTCATTACACCAC-TCCA--GCCTC-----G--
CTGGGTATTGGGCGTCT-------TTTCGCGGGGGATCACTCCCCCGCGCGCCTCAAAGT
CTCCGGCTGAGCGG-TCTCGT--------CTCCCAGCGTTGTGG----C--ATCACGTCT
CGCC--GCGGAGTTCACGAGCCCTCACGGCCGTTA----------AATCAC---------
ACCTCAGGTTGACC
