# Supplementary material for: Genome sequence of the filamentous soil fungus Chaetomium cochliodes reveals abundance of genes for heme enzymes from all peroxidase and catalase superfamilies
Source: BMC Genomics. 2016 Sep 29;17:763. doi: 10.1186/s12864-016-3111-6 (PMC5041501; doi:10.1186/s12864-016-3111-6)
Supplement: Additional file 5: — Table S3. Abbreviations of peroxidase gene names used for the peroxidase-cyclooxygenase superfamily. (XLSX 27 kb) [file 12864_2016_3111_MOESM5_ESM.xlsx]

## Sheet: DyP&CldL&Cld
abbreviation	accession nr.*	from organism	taxonomic lineage	length in AA	PDB code (if any)
AceCldL	A0LUP2	Acidothermus cellulolyticus	Actinobacteria	230
AaurCldL	J7LWJ2	Arthrobacter aurescens	Actinobacteria	233	4au9
AaurDyPrx	I2DBY1	Auricularia auricula-judae	Basidiomycota	509
AbdeDyPrx	W1Q4Y3	Abiotrophia defectiva	Firmicutes	415
AccasDyPrx	L8GDU2	Acanthamoeba castellanii	Amoeba	354
AcicalcDyPrx	R8Y5Z5	Acinetobacter calcoaceticus	Proteobacteria	1303
AclDyPrx2	10126	Aspergillus clavatus	Ascomycota	767
AclwDyPrx	D0SXK5	Acinetobacter lwoffii	Proteobacteria	465
AcmaDyPrx	6785	Acaryochloris marina	Cyanobacteria	561
AcmiDyPrx	C6W990	Actinosynnema mirum	Actinobacteria	473
AcspDyPrx	E8X5U5	Acidobacterium sp.	Acidobacteria	465
AcspDyPrx	Q6FFL3	Acinetobacter sp.	Proteobacteria	307
AcspDyPrx	G8S260	Actinoplanes sp.	Actinobacteria	473
AcyCld	K9ZJH3	Anabaena cylindrica	Cyanobacteria	185
AdeCld	E8U2K5	Alicycliphilus denitrificans	Proteobacteria	285
AdelDyPrx7	9902	Auricularia delicata	Basidiomycota	460
AflDyPrx	B8MVM1	Aspergillus flavus	Ascomycota	498
AflDyPrx1	10132	Aspergillus flavus	Ascomycota	380
AfumDyPrx	Q4WH07	Neosartorya fumigata	Ascomycota	504
AhesCldL	J9HKJ9	Alicyclobacillus hesperidum	Firmicutes	222
AmusDyPrx1	11677	Amanita muscaria	Basidiomycota	477
AmymedDyPrx	D8I7H8	Amycolatopsis mediterranei	Actinobacteria	451	2vxh
AorCld	E2DI03	Azospira oryzae	Proteobacteria	282
AorDyPrx	Q2UPE9	Aspergillus oryzae	Ascomycota	475
AorDyPrx1	10133	Aspergillus oryzae	Ascomycota	380
ApeCldL	Q9YFL1	Aeropyrum pernix	Crenarchaeot	211
ArvulDyPrx	A0A0B7A0W1	Arion vulgaris	Gastropoda	383
AvarDyPrx	Q3M5E1	Anabaena variabilis	Cyanobacteria	469
BaDyPrx3	10224	Bjerkandera adusta	Basidiomycota	498
BanCldL	J8IHN0	Bacillus anthracis	Firmicutes	247
BbaCldL	K6CG69	Bacillus bataviensis	Firmicutes	243
BcasCldL	K9AZ74	Brevibacterium casei	Actinobacteria	236
BceCldL	A7GVD5	Bacillus cereus	Firmicutes	247
BdiCld	Q89DT8	Bradyrhizobium diazoefficiens	Proteobacteria	187
BfDyPrx1	C3Z553	Branchiostoma floridae	Dueterostom	1220
BfDyPrx2	C3Z8Z6	Branchiostoma floridae	Dueterostom	1214
BfrDyPrx	5529	Bacteroides fragilis	Bacteroidetes	316
BfuDyPrx	G2XTI9	Botryotinia fuckeliana	Ascomycota	513
BhaCldL	Q9K6A4	Bacillus halodurans	Firmicutes	249
BliCldL	A0A142NNI0	Brevibacterium linens	Actinobacteria	236
BlmaLcdL	A4A003	Blastopirellula marina	Planctomycetes	281
BlsaCldL	H6RR61	Blastococcus saxobsidens	Actinobacteria	239
BsDyPrx	5874	Bacillus subtilis	Firmicute	416
BsuCldL	P39645	Bacillus subtilis	Firmicutes	254	2gvk
BtheDyPrx	5530	Bacteroides thetaiotaomicron	Bacteroidetes	317
BxDyPrx1	5540	Burkholderia xenovorans	Proteobacteria	435
ByspecDyprx	V5G5N5	Byssochlamys spectabilis	Ascomycota	316
BysspDyPrx	V5FQU0	Byssochlamys spectabilis	Ascomycota	519
CaacDyPrx	C7QCY9	Catenulispora acidiphila	Actinobacteria	523
CacorDyPrx	W9ZNA1	Capronia coronate	Ascomycota	328
CalspDyPrx	K9PKP3	Calothrix sp.	Cyanobacteria	441
CcaCldL	S0EWF5	Chthonomonas calidirosea	Armatimonadetes	230
CcinDyPrx1	A8PBR4	Coprinopsis cinerea	Basidiomycota	493
CcochDyPrx	contig391	Chaetomium cochliodes	Ascomycota	1229
CconDyPrx	5542	Campylobacter concisus	Proteobacteria	307
CcrvDyPrx	5543	Campylobacter curvus	Proteobacteria	307
CgDyPrx	XP_1228851	Chaetomium globosum	Ascomycota	1229
CgleDyPrx	D7W158	Chryseobacterium gleum	Bacteroidetes	452
CgloDyPrx	T0M1T3	Colletotrichum gloeosporioides	Ascomycota	368
CityoPrx	D4BBF7	Citrobacter youngae	Proteobacteria	427
ClmiCldL	M5BCS3	Clavibacter michiganensis	Actinobacteria	256
ClpsDyPrx	W9XZD2	Cladophialophora psammophila	Ascomycota	318
CmiCldL	K9UR98	Chamaesiphon minutus	Cyanobacteria	184
CocorDyPrx	H8MUA0	Corallococcus coralloides	Proteobacteria	1308
CodiCldL	H2GBX2	Corynebacterium diphtheriae	Actinobacteria	234
CollareDyPrx	A0A0A1F6X1	Collimonas arenae	Proteobacteria	1182
CorcorDyPrx	H8MF72	Corallococcus coralloides	Proteobacteria	437
CspCld	B8HNS6	Cyanothece sp.	Cyanobacteria	182
CsyCldL	A0RXH1	Cenarchaeum symbiosum	Crenarchaeon	223
CtaiDyPrx	12490	Cupriavidus taiwanensis	Proteobacteria	320
CtesDyPrx1	A0A0L7N8N6	Comamonas testosteronii	Proteobacteria	306
CviolDyPrx	A0A084ST45	Cystobacter violaceus	Proteobacteria	1307
CyanspDyPrx1	6804	Cyanothece sp	Cyanobacteria	469
CyanspDyPrx2	E0UKN0	Cyanothece sp.	Cyanobacteria	471
CyanspDyprx3	B7JXD5	Cyanothece sp.	Cyanobacteria	470
CycmarDyPrx	G0J050	Cyclobacterium marinum	Bacteroidetes	469
CyfusDyPrx	S9QL95	Cystobacter fuscus	Proteobacteria	445
CzmDyPrx	10218	Cercospora zeae-maydis	Ascomycota	514
DagCld	Q8KP26	Dechloromonas agitata	Proteobacteria	277	3q08
DarCld	Q47CX0	Dechloromonas aromatica	Proteobacteria	282
DdDyPrx	4676	Dictyostelium discoideum	Amoeba	306
DerCldL	E3B9W2	Dermacoccus sp.	Actinobacteria	245
DespDyPrx	F6B1U0	Delftia sp.	Proteobacteria	1168
DhoCld	B1AAM5	Dechloromonas hortensis	Proteobacteria	282
DraCldL	Q9RUB0	Deinococcus radiourans	Deinococcus-Thermus	289
DraDyPrx	5548	Deinococcus radiourans	Deinococcus group	460
DsuCld	G8QM51	Dechloromonas suillum	Proteobacteria	282
EcDyPrx2	5882	Escherichia coli	Proteobacteria	308	3o72
EcEfeB	5870	Escherichia coli	Proteobacteria	423
EcoCld2	L3HX63	Escherichia coli	Proteobacteria	187
EnaeDyPrx	C8Q0E4	Enhydrobacter aerosaccus	Proteobacteria	592
EsiCldL	B1YHR9	Exigubacterium sibiricum	Firmicutes	258
ExglaDyPrx	I2DBY2	Exidia glandulosa	Basidiomycota	501
FerrCldL	S0AP00	Ferroplasma acidarmanus	Euryarchaeota	218
FoDyPrx	9916	Fusarium oxysporum	Ascomycota	361
FrspDyPrx	E3J7M9	Frankia sp.	Actinobacteria	444
FspCldL	A8LOJ8	Frankia sp.	Firmicutes	254
GalanaDyPrx	A0A0A2YBV4	Gallibacterium anatis	Proteobacteria	297
GesaDyPrx	F3A602	Gemella sanguinis	Firmicutes	411
GfujiDyPrx	S0EPM7	Gibberella fujikuroi	Ascomycota	1173
GlucDypPrx1	G0X8C9	Ganoderma lucidum	Basidiomycota	488
GluxDyPrx7	10205	Gymnopus luxurians	Basidiomycota	500
GmoDyPrx1	W7MC41	Gibberella moniliformis	Ascomycota	362
GmoDyPrx2	W7N540	Gibberella moniliformis	Ascomycota	1173
GobronDyPrx	D0L756	Gordonia bronchialis	Actinobacteria	428
GsppDyPrx2	9897	Ganoderma sp.	Basidiomycete	489	1t0t
GstCldL	A0A0E0TGF4	Geobacillus stearothermophilus	Firmicutes	249
GtuCldL	E8WXP4	Granulicella tundricola	Acidobacteria	285
GviCld	Q7NLF8	Gloeobacter violaceus	Cyanobacteria	186
GzDyPrx	9917	Gibberella zeae	Ascomycota	319
HaantDyPrx	S2KI19	Halomonas anticariensis	Proteobacteria	1203
HauCldL	A9B544	Heterosiphon aurantiacus	Chloroflex	232
HmaCldL	Q5UY41	Haloarcula marismortui	Euryarchaeot	669
HpulDyPrx	10122	Hysterium pulicare	Ascomycota	317
HsaCldL	Q9HNN4	Halobacterium salinarum	Euryarchaeot	492
HvoCldL	D4GSX4	Haloferax volcanii	Euryarchaeot	501
ChDyprx	6805	Cytophaga hutchinsonii	Bacteroidetes	488
ChflCldL	B4D0H2	Chthoniobacter flavus	Verrucomicrobium	275
IdeCld	Q9F437	Ideonella dechloratans	Proteobacteria	285
JaagaDyPrx	W0VCZ1	Janthinobacterium agaricidamnosum	Proteobacteria	1172
JdeCld	C7XZX0	Jonesia denitrificans	Actinobacterium	241
JspCld2	A6SWF0	Janthinobacterium sp.	Proteobacteria	186
JspCldL	A3TKK4	Janibacter sp.	Proteobacteria	242
KoverDyPrx	Q1IRW9	Koribacter versatilis	Acidobacteria	447
KpnCld	A6TJ49	Klebsiella pneumoniae	Proteobacteria	187
KpnDyPrx	C8T7X5	Klebsiella pneumoniae	Proteobacteria	427
KracCldL	D6U6V0	Ktedonobacter racemifer	Chloroflexi	258
KraCldL	A6W8D4	Kineococcus radiotolerans	Actinobacteria	243
KrhCldL	B2GL22	Kocuria rhizophila	Actinobacteria	238
KteracDyprx	D6TWE9	Ktedonobacter racemifer	Chloroflexi	450
KveCldL	Q1IQ94	Koribacter versatilis	Acidobacterium	296
LbiDyprx2	6775	Laccaria bicolor	Basidiomycota	886
LespCldL	B6ALR2	Leptospirillum sp.	Nitrospirae	347
LferCldL	C6I152	Leptospirillum ferrodiazothropum	Nitrospirae	334
LhofDyPrx	C9MYB0	Leptotrichia hofstadii	Fusobacteria	412
LinCldL	Q929Q6	Listeria innocua	Firmicutes	251
LmoCldL	D3KQ22	Listeria monocytogenes	Firmicutes	251
LrubCldL	A3EP95	Leptospirillum rubarum	Nitrospirae	347
LspCld	A6GLD1	Limnobacter sp.	Proteobacteria	184
maActCldL	A4AF07	marine Actinobacterium PHSC20C1	Actinobacteria	226
MabCldL	R4UWA2	Mycobacterium abscessus	Actinobacteria	231
MacrDyPrx	E9E7U2	Metarhizium acridum	Ascomycota	366
MahydCldL	F2NQ02	Marinithermus hydrothermalis	Deinococcus-Thermus	266
ManiDyPrx	A0A0D9P391	Metarhizium anisopliae	Ascomycota	309
MealFusDyPrx	X6CSG2	Mesorhizobium alhagi	Proteobacteria	464
MeteyDyPrx	C5AQL9	Methylobacterium eytorquens	Proteobacteria	490
MiluDyPrx	D3LMM4	Micrococcus luteus	Actinobacteria	468
MinCldL	B3DUG6	Methylacidiphilum infernorum	Verrucomicrobium	266
MispDyPrx	C4RRA3	Micromonospora sp.	Actinobacteria	448
MlaeDyPrx	H8E5S4	Microbacterium laevaniformans	Actinobacteria	317
MleCldL	A0A0H3MQM0	Mycobacterium leprae	Actinobacteria	231
MlpDyprx1	6850	Melamspora larici-populina	Basidiomycota	495
MluCldL	I0KZ09	Micromonospora lupini	Actinobacteria	233
MmaCld1	E8U2K5	Magnetospirillum magnetotacticum	Proteobacteria	288
MmarCldL	I4F0Z5	Modestobacter marinus	Actinobacteria	237
MopeDyPrx	H5UT44	Mobilicoccus pelagius	Actinobacteria	461
MoprDyPrx	F4XWG2	Moorea producens	Cyanobacteria	488
MperDyPrx2	E2LX62	Moniliophthora perniciosa	Basidiomycota	444
MruCldL	D3PRT3	Meiothermus ruber	Deinococcus-Thermus	260
MscDyPrx1	B0BK71	Marasmius scorodonius	Basidiomycota	513
MseCldL	A4YEP6	Metallosphaera sedula	Crenarchaeota	215
MsilCldL	D7BDK8	Meiothermus silvanus	Deinococcus-Thermus	263
MsmCldL	A0A0D6I0A3	Mycobacterium smegmatis	Actinobacteria	231
MsmDyPrx1	5927	Mycobacterium smegmatis	Actinobacteria	401
MsmeDyPrx	A0QYL4	Mycobacterium smegmatis	Actinobacteria	443
MtuCldL	P9WL45	Mycobacterium tuberculosis	Actinobacteria	231
MvaDyPrx1	5926	Mycobacterium vanbaalenii	Actinobacteria	398
MxDyPrx	5545	Myxococcus xanthus	Proteobacteria	437
MYspDyPrx3	5921	Mycobacterium sp.	Actinobacteria	447
NcDyPrx	G4UCB2	Neurospora tetrasperma	Ascomycota	513
NdaCldL	D7AZW8	Nocardiopsis dassonvillei	Actinobacteria	236	3nn1
NdeCld1	B3U4H7	Nitrospira defluvii	Nitrospirae	264
NdeCld2	D8PHP0	Nitrospira defluvii	Nitrospirae	235
NeDyPrx	6807	Nitrosomonas europaea	Proteobacteria	508
NfaCldL	Q5YTA7	Nocardia farcinica	Actinobacteria	231
NfaDyPrx1	5928	Nocardia farcinica	Actinobacteria	378
NfDyPrx	5101	Neostartorya fischeri	Ascomycota	480
NgarCldL	K0IKJ2	Nitrososphaera gargensis	Thaurmarchaeon	236
NgrCldL	M1YMS3	Nitrospina gracilis	Nitrospinae	315
NgrDyPrx1	11091	Naegleria gruberi	Amoeba	376
NgrDyPrx2	11092	Naegleria gruberi	Amoeba	366
NhaeDyPrx	10125	Nectria haematococca	Ascomycota	308
NimulDyPrx	Q2YBN3	Nitrosospira multiformis	Proteobacteria	504
NkorCldL	F9CVE8	Nitrosoarchaeum koreensis	Thaumarchaeota	201
NmarCldL	A9A1Z8	Nitrosomupilus maritimus	Thaumarchaeota	225
NmoCld	A4BLQ8	Nitrococcus mobilis	Proteobacteria	187
NocaDyPrx	E9UZ31	Nocardioidaceae bacterium	Actinobacterium	447
NospuDyprx	5891	Nostoc punctiforme	Cyanobacteria	575
NphCldL	Q3IRM1	Natronomonas pharaonis	Euryarchaeota	600
NsalCldL	I3D3Z3	Nitrosopumilus salaria	Thaumarchaeot	224
NspCld	A3WYA8	Nitrobacter sp.	Proteobacteria	182
NspCldL	A1SMY6	Nocardioides sp.	Actinobacteria	240	3qpi
NwiCld	Q3SPU6	Nitrobacter winogradskyi	Proteobacteria	183
OantDyPrx	5920	Ochrobactrum anthropi	Proteobacteria	458
OantDyPrx2	A6X5Q8	Ochrobactrum anthropi	Proteobacteria	444
OmaiDyPrx	10121	Oidiodendron maius	Ascomycota	314
OprCldL	E4UAA8	Oceanitermus profundus	Deinococcus group	265
PaeCld	Q5ZGW5	Pseudomonas aeruginosa	Proteobacteria	183
PaespDyPrx	C6CVG2	Paenibacillus sp.	Firmicutes	429
PandulDyPrx	S4VXK8	Pandoravirus dulcis	ds DNA virus	355
PaninDyPrx	A0A0B5JDC7	Pandoravirus inopinatum	ds DNA virus	399
PansalDyPrx	S4VVJ7	Pandoravirus salinus	ds DNA virus	356
PbreDyPrx3	9887	Phlebia brevispora	Basidiomycota	503
PcurDyPrx	E0I9Y4	Paenibacillus curdlanolyticus	Firmicutes	431
PdiDyPrx	5528	Parabacteroides distasonis	Bacteroidetes	316
PEchDyPrx1	10192	Penicillium chrysogenum	Ascomycota	316
PechrDyPrx2	6787	Penicillium chrysogenum	Ascomycota	484
PfDyPrx2	5537	Pseudomonas fluorescens	Proteobacteria	295
PchCld1	V4PRV1	Pseudomonas chloritidismutans	Proteobacteria	282
PindDyPrx	G4TL25	Piriformospora indica	Ascomycota	569
PmaCldL	A6C8E7	Planctomyces maris	Planctomycetes	299
PmDyPrx	10135	Penicillium marneffei	Ascomycota	316
PoDyPrx1	8569	Pleurotus ostreatus	Basidiomycota	525
PolypPrx	P87212	Polyporaceae sp.	Basidiomycota	499
PpacDyPrx	5546	Plesiocystis pacifica	Proteobacteria	515
PplDyPrx1	6724	Postia placenta	Basidiomycota	734
PputDyPrx	I3V4A8	Pseudomonas putida	Proteobacteria	287
PsspDyPrx	A5WES6	Psychrobacter sp.	Proteobacteria	520
PtetDyPrx	A0CX29	Paramecium tetraurelia	Alveolata	343
PtoCldL	Q6L0U9	Picrophilus torridus	Euryarchaeota	219
RbaCldL	Q7UKL2	Rhodopirellula baltica	Planctomycetes	372
RbaDyPrx	Q7USV8	Rhodopirellula baltica	Planctomycetes	518
RbrooDyPrx	D4TTT2	Raphidiopsis brookii	Cyanobacterium	469
RcaCldL	A7NKU5	Roseiflexus castenholzii	Chloroflexus	233
RhlegDyPrx	C6B3S8	Rhizobium leguminosarum	Proteobacteria	469
RhospDyPrx1	Q0S4I5	Rhodococcus sp.	Actinobacteria	428
RhospDyPrx2	Q0SE24	Rhodococcus sp.	Actinobacteria	350
RjoCldL	Q0S015	Rhodococcus jostii	Actinobacteria	234	3qnr
RjoDyPrx	Q0SE24	Rhodococcus jostii	Actinobacteria	350
RleCld	J0US65	Rhizobium leguminosarum	Proteobacteria	185
RpCld2	C6BNR6	Ralstonia picketii (Cupriavidus)	Proteobacteria	186
RpDyPrx	Q217C3	Rhodopseudomonas palustris	Proteobacteria	442
RsaCldL	A9WPH4	Renibacterium salmoninarum	Actinobacteria	243
RsoDyPrx	A3RV69	Ralstonia solanacearum	Proteobacteria	1352
RwrCldL	L2TDL4	Rhodococcus wratislaviensis	Actinobacteria	248
RxyCldL	Q1AY13	Rubrobacter xylanophilus	Actinobacteria	240
SaciCldL	M1I0W9	Sulfolobus acidoaldarius	Crenarchaeot	222
SauCldL	A0A0E1VJJ6	Staphylococcus aureus	Firmicutes	250
SavDyprx3	Q82HB1	Streptomyces avermitlis	Actinobacteria	456
SboDyPrx1	E7TE10	Shigella boydii	Proteobacteria	423
SborDyPrx	W9CC00	Sclerotinia borealis	Ascomycota	527
ScoCldL	O69830	Streptomyces coelicolor	Actinobacteria	243
SerCldL	A4F4S5	Saccharopolyspora erythraea	Actinobacteria	231
SflDyPrx2	5883	Shigella flexneri	Proteobacteria	299
SchjapDyPrx	C1LEZ9	Schistosoma japonicum	Trematoda	372
SchmanDyPrx	G4LZJ1	Schistosoma mansoni	Trematoda	355
SisCldL	C4KFM4	Sulfolobus islandicus	Crenarchaeot	223
SlingDyPrx	D2QUB3	Spirosoma linguale	Bacteroidetes	484
SmaDyPrx1	10622	Sordaria macrospora	Ascomycota	513
SmaDyPrx2	F7WCC8	Soradria macrospora	Ascomycota	482
SocDyPrx	6803	Sorangium cellulosum	Proteobacteria	443	2iiz
SonDyPrx	4009	Shewanella oneidensis	Proteobacteria	311
SsaDyPrx	F2BIQ9	Streptococcus sanguinis	Firmicutes	402
SsclDyPrx	5890	Sclerotinia sclerotiorum	Ascomycota	514
SsoCldL	Q97WP2	Sulfolobus solfataricus	Crenarchaeot	223
SsvDyPrx	6802	Streptomyces sviceus	Actinobacteria	446
SthaemCldL	Q4L3R3	Staphylococcus haemolyticus	Firmicutes	249
StheCldL	W7UXR7	Streptococcus thermophilus	Firmicut	401
SthygDyprx	D9WNK0	Streptomyces hygroscopicus	Actinobacteria	416
StrCldL	A4X550	Salinispora tropica	Actinobacteria	233
SusCldL	Q02C59	Solibacter usitatus	Actinobacteria	277
SusDyPrx	5547	Solibacter usitatus	Actinobacteria	441	3dtz
TacCldL	Q9HKT8	Thermoplasma acidophilum	Euryarchaeot	224
TalDyPrx	5098	Termitomyces albuminosus	Basidiomycete	504
TasDyPrx	J4UE41	Trichosporon asahii	Basidiomycota	389	4gs1
TcelDyPrx	U3KRF5	Thermobifida cellulosilytica	Actinobacteria	375	2d3q
TcuDyPrx1	5096	Thanatephorus cucumeris	Basidiomycota	498
TfuDyPrx	Q47KB1	Thermobifida fusca	Actinobacteria	430
TfusCldL	Q47NP0	Thermobifida fusca	Actinobacteria	233
ThbiDyPrx	D6Y1M2	Thermobispora bispora	Actinobacteria	420
TminDyPrx	R8BB39	Togninia minima	Ascomycota	315
TrosCldL	I3ZHU9	Terriglobus roseus	Acidobacterium	276	1vdh
TthCldL	Q5SHL6	Thermus thermophilus	Deinococcous group	249
TvolCldL	Q97AK5	Thermoplasma volcanium	Euryarchaeot	223
TwhCldL	Q83FJ1	Tropheryma whipplei	Actinobacteria	215
VibcholDyPrx	A0A0E4CJT2	Vibrio cholerae	Proteobacteria	302
ViblenDyPrx	A0A0L1LE79	Vibrio lentus	Proteobacteria	307
VibnigDyPrx	U4G101	Vibrio nigripulchritudo	Proteobacteria	533
VniDyPrx	F9TGC5	Vibrio nigripulchritudo	Proteobacteria	533
VspCldL	WP_009959879	Verrucomicrobium spinosum	Verrucomicrobia	298
YpDyPrx1	5876	Yersinia pestis	Proteobacteria	434
ZmoDyPrx	5544	Zymomonas mobilis	Proteobacteria	322
					pdb total: 14 known
	*either PeroxiBase accession nr. or Uniprot accession		ORF length in average:	401.628
