# Supplementary material for: Genome sequence of the filamentous soil fungus Chaetomium cochliodes reveals abundance of genes for heme enzymes from all peroxidase and catalase superfamilies
Source: BMC Genomics. 2016 Sep 29;17:763. doi: 10.1186/s12864-016-3111-6 (PMC5041501; doi:10.1186/s12864-016-3111-6)
Supplement: Additional file 6: — Table S4. Abbreviations of peroxidase gene names used for the peroxidase-dismutase superfamily. (XLSX 23 kb) [file 12864_2016_3111_MOESM6_ESM.xlsx]

## Sheet: peroxicins
abbreviation	accession nr.	from organism	taxonomic lineage	length in AA
AhspPxc1	7788	Ahrensia sp.	Proteobacterium	587
BjaPxc1	7781	Bradyrhizobium japonicum	Proteobacterium	511
CsePxc1	7780	Caulobacter segnis	Proteobacterium	580
FspPxc1	7778	Frankia sp.	Actinobacterium	595
	(PeroxiBase)

## Sheet: peroxidockerins
abbreviation	accession nr.	from organism	taxonomic lineage	length in AA
ACmaPxDO	6335	Acaryochloris marina	Cyanobacterium	788
BmaPxDo1	4095	Blastopirelulla marina	Planctomycete	669
	(PeroxiBase)

## Sheet: CyOx
abbreviation	accession nr.*	from organism	taxonomic lineage	length in AA	PDB code (if any):
AbraCyOx	10745	Alternaria_brassicicola	Ascomycota	763
AcmaCyOx	7242	Acaryochloris_marina	Cyanobacteria	583
AeuCyOx1	11642	Aphanomyces_euteiches	Stramenopiles	444
AeuCyOx2	11643	Aphanomyces_euteiches	Stramenopiles	462
AmmethCyOx	A0A076MQ29	Amycolatopsis methanolica	Actinobacteria	606
AmvanCyOx	R1HQ33	Amycolatopsis vancoresmycina	Actinobacteria	611
AteCyOx1	3374	Aspergillus_terreus	Ascomycota	616
AumelCyOx	A0A074VGP5	Aureobasidium melanogenum	Ascomycota	626
AunamCyOx	A0A074WUR2	Aureobasidium namibiae	Ascomycota	598
AupulCyOx	A0A074XI75	Aureobasidium pullulans	Ascomycota	627
AusubCyOx	XP_013348665	Aureobasidium subglaciale	Ascomycota	544
BcomCyOx	10746	Baudoinia_compniacensis	Ascomycota	651
BdotCyOx	10747	Botryosphaeria_dothidea	Ascomycota	732
BebasCyOx	XP_008601090.1	Beauveria bassiana	Ascomycota	626
BiochCyOx	A0A0B7KFD7	Bionectria ochroleuca	Ascomycota	639
BrspCyOx	H5YPJ4	Bradyrhizobium sp.	Alphaproteobacteria	606
BtPGHS1	3332	Bos_taurus	Deuterostomia	600
BtPGHS2	3330	Bos_taurus	Deuterostomia	604
CalspCyOx	K9VAW7	Calothrix sp.	Cyanobacteria	584
CcochCyOx1	ctg2133_0418	Chaetomium_cochliodes	Ascomycota	569
CfaPGHS1	3362	Canis_familiaris	Deuterostomia	633
CfaPGHS2	3335	Canis_familiaris	Deuterostomia	604
CgCyOx1	4164	Chaetomium_globosum	Ascomycota	624
CgloCyOx	T0K7Z7	Colletotrichum gloeosporioides	Ascomycota	680
CintPGHS1	4218	Ciona_intestinalis	Deuterostomia	492
CintPGHS2	4228	Ciona_intestinalis	Deuterostomia	592
CochthCyOx	B4VRE6	Coleofasciculus chthonoplastes	Cyanobacteria	618
CorbCyOx	N4VVZ6	Colletotrichum orbiculare	Ascomycota	686
CpoPGHS2	4137	Cavia_porcellus	Deuterostomia	604
CyspCyOx	7241	Cyanothece_sp.	Cyanobacteria	613
CzmCyOx	10654	Cercospora_zeae-maydis	Ascomycota	613
DahapCyOx	XP_011110832.1	Dactylellina haptotyla	Ascomycota	628
DrPGHS1	3363	Danio_rerio	Deuterostomia	597
DrPGHS2	3364	Danio_rerio	Deuterostomia	601
EcabPGHS1	5832	Equus_caballus	Deuterostomia	599
EcabPGHS2	4123	Equus_caballus	Deuterostomia	604
EpusCyOx1	U1GNE0	Endocarpon pusillum	Ascomycota	616
EpusCyOx2	U1GH29	Endocarpon pusillum	Ascomycota	633
ExspiCyOx	A0A0D2BQP8	Exophiala spinifera	Ascomycota	626
ExxenCyOx	A0A0D2BMQ0	Exophiala xenobiotica	Ascomycota	625
FhePGHS	4211	Fundulus_heteroclitus	Deuterostomia	610
FoCyOx1	10748	Fusarium_oxysporum	Ascomycota	641
FoCyOx2	W9JU43	Fusarium_oxysporum	Ascomycota	628
FpedCyox	XP_013288597	Fonsecaea pedrosoi	Ascomycota	616
FspCyOx1	3522	Frankia_sp.	Actinobacteria	610
GfrCyOx1	4213	Gersemia_fruticosa	Cnidaria	589
GfrCyOx2	4212	Gersemia_fruticosa	Cnidaria	596
GfujiCyOx	S0E2N0	Gibberella fujikuroi	Ascomycota	668
GgaPGHS1	4108	Gallus_gallus	Deuterostomia	649
GgaPGHS2	4107	Gallus_gallus	Deuterostomia	603
GmoCyOx1	2986	Gibberella_moniliformis	Ascomycota	665
GorhiCyOx	K6WWN8	Gordonia rhizosphera	Actinobacteria	652
GospuCyox	H5TWM1	Gordonia sputi	Actinobacteria	627
GzCyOx1	3319	Gibberella_zeae	Ascomycota	660
HpulCyOx	10744	Hysterium_pulicare	Ascomycota	627
HsPGHS1	3320	Homo_sapiens	Deuterostomia	599
HsPGHS2	3321	Homo_sapiens	Deuterostomia	587	6COX
LepspCyOx	K9FA51	Leptolyngbya sp.	Cyanobacteria	587
LirobCyOx	A0A0F5YF39	Limnoraphis robusta	Cyanobacteria	592
MabscCyOx	B1MHA2	Mycobacterium abscessus	Actinobacteria	600
MamycCyOx	A0A0M0U635	Madurella mycetomatis	Ascomycota	653
MbruCyOx	XP_007293022.1	Marssonina brunnea	Ascomycota	637
MeguCyOx	A0A0B4GVL6	Metarhizium guizhouense	Ascomycota	628
MfortCyOx	K0VMX8	Mycobacterium fortuitum	Actinobacteria	592
McheloCyox	AKC40266	Mycobacterium chelonae	Actinobacteria	601
MchtCyOx	7240	Microcoleus_chthonoplastes	Cyanobacteria	618
MimmunCyOx	A0A0D1NMM7	Mycobacterium immunogenum	Actinobacteria	602
MneworlCyOx	A0A0H5RI37	Mycobacterium neworleanense	Actinobacteria	625
MprodCyOx	F4XYD0	Moorea producens	Cyanobacteria	585
MsmCyOx1	4163	Mycobacterium_smegmatis	Actinobacteria	595
MuflCyOx	A0A0B2BRU9	Mumia flava	Actinobacteria	613
MvulCyOx	X5LD96	Mycobacterium vulneris	Actinobacteria	591
MxCyOx1	3375	Myxococcus_xanthus	Deltaproteobacteria	664
NcCyOx	4180	Neurospora crassa	Ascomycota	651
NhaeCyOx	10742	Nectria_haematococca	Ascomycota	687
NoastCyOx	U5E7P2	Nocardia asteroides	Actinobacteria	603
NtetCyOx	10740	Neurospora_tetrasperma	Ascomycete	650
PficCyOx	W3WWM9	Pestalotiopsis fici	Ascomycota	623
PfijCyOx	M2YZS9	Pseudocercospora fijiensis	Ascomycota	616
PspanCyOx	A0A094DGZ3	Pseudogymnoascus pannorum	Ascomycota	624
RrufCyOx	10739	Rhytidhysteron_rufulum	Ascomycota	624
SaceryxCyox	T2S148	Saccharopolyspora erythraea	Actinobacteria	574
ScelCyOx	S4XVM9	Sorangium cellulosum	Deltaproteobacteria	626
StfulCyOx	WP_030608565	Streptomyces fulvoviolaceus	Actinobacteria	603
StchaCyOx	A0A084RFC4	Stachybotrys chartarum	Ascomycota	620
StchlCyOx	A0A084QVP7	Stachybotrys chlorohalonata	Ascomycota	628
SuCyOx	3523	Solibacter_usitatus	Acidobacteria	599
TolspCyOx	A0A0D6KXF9	Tolypothrix sp.	Cyanobacteria	588
	* either PeroxiBase accession nr. or UniProt accession		ORF length in average:	614.83	AA

## Sheet: LDS
abbreviation	accession nr.	from organism	taxonomic lineage	length in AA
AalcLDS1	10718	Acremonium alcalophilum	Ascomycota	1121
AalcLDS2	10719	Acremonium alcalophilum	Ascomycota	1157
AbLDS1	7597	Agaricus bisporus	Basidiomycota	1086
AbLDS2	10658	Agaricus bisporus	Basidiomycota	1033
AcapLDS	5396	Ajellomyces capsulatus	Ascomycota	1067
AcapLDS3	5397	Ajellomyces capsulatus	Ascomycota	1104
AclLDS1	5288	Aspergillus clavatus	Ascomycota	1080
AclLDS2	5300	Aspergillus clavatus	Ascomycota	1056
AclLDS3	5299	Aspergillus clavatus	Ascomycota	1117
AflLDS1	5380	Aspergillus flavus	Ascomycota	1018
AflLDS2	5385	Aspergillus flavus	Ascomycota	1419
AflLDS3	5381	Aspergillus flavus	Ascomycota	1139
AflLDS4	5382	Aspergillus flavus	Ascomycota	1114
AfumLDS1	5289	Aspergillus fumigatus	Ascomycota	1079
AfumLDS2	5292	Aspergillus fumigatus	Ascomycota	1136
AfumLDS3	5291	Aspergillus fumigatus	Ascomycota	1121
AniLDS1	5297	Aspergillus nidulans (Emericella)	Ascomycota	1081
AniLDS2	5295	Aspergillus nidulans (Emericella)	Ascomycota	1019
AniLDS3	5296	Aspergillus nidulans (Emericella)	Ascomycota	1117
AnLDS1	5298	Aspergillus niger	Ascomycota	1080
AnLDS2	5305	Aspergillus niger	Ascomycota	1181
AnLDS3	5306	Aspergillus niger	Ascomycota	1110
AorLDS1	5334	Aspergillus oryzae	Ascomycota	1079
AorLDS2	5329	Aspergillus oryzae	Ascomycota	1409
AorLDS3	5330	Aspergillus oryzae	Ascomycota	1147
AorLDS4	5333	Aspergillus oryzae	Ascomycota	1114
AorLDS5	5377	Aspergillus oryzae	Ascomycota	937
AteLDS1	5310	Aspergillus terreus	Ascomycota	1071
AteLDS2	5307	Aspergillus terreus	Ascomycota	1176
AteLDS3	5331	Aspergillus terreus	Ascomycota	1113
AteLDS4	5332	Aspergillus terreus	Ascomycota	1124
BfuLDS1	5855	Botryotinia fuckeliana	Ascomycota	1128
CcinLDS1	6646	Coprinopsis cinerea	Basidiomycota	1089
CcinLDS2	6652	Coprinopsis cinerea	Basidiomycota	990
CcochLDS1	ctg1074	Chaetomium cochliodes	Ascomycota	1116
CgLDS1	5345	Chaetomium globosum	Ascomycota	1099
CimLDS1	5335	Coccidioides immitis	Ascomycota	1080
CimLDS2	5342	Coccidioides immitis	Ascomycota	1056
CimLDS3	5341	Coccidioides immitis	Ascomycota	1114
CposLDS1	10753	Coccidioides posadasii	Ascomycota	1080
CposLDS2	10754	Coccidioides posadasii	Ascomycota	1045
CposLDS3	10752	Coccidioides posadasii	Ascomycota	1114
CsubLDS	A0A066XBJ2	Colletotrichum sublineola	Ascomycota	1112
CtheLDS	G0S322	Chaetomium thermophilum	Ascomycota	1089
CyegLDS	W9VSH7	Cladophialophora yegresii	Ascomycota	1155
CzmLDS1	5344	Cercospora zeae-maydis	Ascomycota	1159
FoLDS1	5339	Fusarium oxysporum	Ascomycota	1093
GgrLDS1	4150	Gaeumannomyces graminis	Ascomycota	978
GgrLDS2	J3NMM6	Gaeumannomyces graminis	Ascomycota	1129
GluxLDS1	10660	Gymnopus luxurians	Basidiomycota	1078
GluxLDS2	10659	Gymnopus luxurians	Basidiomycota	1058
GmoLDS1	5338	Gibberella moniliformis	Ascomycota	1093
GmoLDS2	5378	Gibberella moniliformis	Ascomycota	1153
GmoLDS3	5379	Gibberella moniliformis	Ascomycota	1427
GzLDS1	5337	Gibberella zeae	Ascomycota	1105
GzLDS2	5328	Gibberella zeae	Ascomycota	1153
GzLDS3	5346	Gibberella zeae	Ascomycota	1406
JargLDS1	10729	Jaapia argillacea	Basidiomycota	1069
JargLDS2	10656	Jaapia argillacea	Basidiomycota	1043
JargLDS3	10730	Jaapia argillacea	Basidiomycota	1269
JargLDS4	10731	Jaapia argillacea	Basidiomycota	1342
LbiLDS1	6641	Laccaria bicolor	Basidiomycota	1073
LbiLDS2	6653	Laccaria bicolor	Basidiomycota	1020
LmacLDS	E5A5S8	Leptosphaeria maculans	Ascomycota	1099
MagLDS1	5336	Magnaporthe oryzae	Ascomycota	1109
MagLDS2	4181	Magnaporthe oryzae	Ascomycota	987
MambLDS	A0A0C9LY32	Mucor ambiguus	Mucoromycota	701
McirLDS	10733	Mucor circinelloides	Mucoromycota	696
MlpLDS1	10661	Melampsora laricis-populina	Basidiomycota	1174
MlpLDS2	10662	Melampsora laricis-populina	Basidiomycota	832
MlpLDS3	10663	Melampsora laricis-populina	Basidiomycota	1083
MpoaeLDS1	A0A0C4E9V6	Magnaporthiopsis poae	Ascomycota	1130
MthLDS	G2QJ75	Myceliophthora thermophila	Ascomycota	1055
NcLDS1	5308	Neurospora crassa	Ascomycota	1134
NcLDS2	5309	Neurospora crassa	Ascomycota	1906
NfLDS1	5293	Neosartorya fischeri	Ascomycota	1079
NfLDS2	5294	Neosartorya fischeri	Ascomycota	1136
NfLDS3	5290	Neosartorya fischeri	Ascomycota	1118
NtetLDS1	G4UWV2	Neurospora tetrasperma	Ascomycota	1134
PanLDS1	B2AEX2	Podospora anserina	Ascomycota	1118
PaparLDS	A0A0B7NV84	Parasitella parasitica	Mucoromycota	689
PcLDS1	6649	Phanerochaete chrysosporium	Basidiomycota	1008
PcLDS2	6647	Phanerochaete chrysosporium	Basidiomycota	644
PcLDS3	6648	Phanerochaete chrysosporium	Basidiomycota	1014
PindLDS1	10734	Piriformospora indica	Basidiomycota	1252
PindLDS2	10735	Piriformospora indica	Basidiomycota	1100
PinvLDS1	6513	Paxillus involutus	Basidiomycota	1010
PinvLDS2	10638	Paxillus involutus	Basidiomycota	1061
PnoLDS1	5343	Phaeosphaeria nodorum	Ascomycota	1108
PnoLDS2	5347	Phaeosphaeria nodorum	Ascomycota	1001
PplLDS1A	6654	Postia placenta	Basidiomycota	1007
PplLDS1B	10818	Postia placenta	Basidiomycota	1009
PplLDS2	6655	Postia placenta	Basidiomycota	1018
RhdelLDS	I1C503	Rhizopus delemar	Mucoromycota	675
RhmicLDS	A0A0A1NS49	Rhizopus microsporus	Mucoromycota	656
SbreLDS1	12596	Suillus brevipes	Basidiomycota	916
SbreLDS2	12598	Suillus brevipes	Basidiomycota	1071
ScomLDS1	10727	Schizophyllum commune	Basidiomycota	1111
ScomLDS2	10728	Schizophyllum commune	Basidiomycota	1074
SlutLDS1	12609	Suillus luteus	Basidiomycota	921
SlutLDS2	12612	Suillus luteus	Basidiomycota	1070
SmaLDS	F7WBH1	Sordaria macrospora	Ascomycota	1131
SpbrasLDS	A0A0C2J471	Sporothrix brasiliensis	Ascomycota	1386
SreLDS	10736	Sporisorium reilianum	Basidiomycota	1074
SrosLDS1	10725	Sporobolomyces roseus	Basidiomycota	1032
SrosLDS2	10726	Sporobolomyces roseus	Basidiomycota	934
SsclLDS1	5856	Sclerotinia sclerotiorum	Ascomycota	1191
SsclLDS2	5937	Sclerotinia sclerotiorum	Ascomycota	1180
UmLDS1	5340	Ustilago maydis	Basidiomycota	1063
VlongLDS1	A0A0G4N771	Verticillium longisporum	Ascomycota	1147
			ORF length in average:	1086.95
