# Supplementary material for: Genome sequence of the filamentous soil fungus Chaetomium cochliodes reveals abundance of genes for heme enzymes from all peroxidase and catalase superfamilies
Source: BMC Genomics. 2016 Sep 29;17:763. doi: 10.1186/s12864-016-3111-6 (PMC5041501; doi:10.1186/s12864-016-3111-6)
Supplement: Additional file 7: — Table S5. Abbreviations of peroxidase gene names used for the peroxidase-peroxygenase superfamily. (XLSX 18 kb) [file 12864_2016_3111_MOESM7_ESM.xlsx]

## Sheet: peroxidase-peroxygenases
abbreviation	accession nr.*	from organism	taxonomic lineage	length in AA	PDB code (if any):
AaeAPO1	B9W4V6	Agrocybe aegerita	Basidiomycota	371	2yor
AaeAPO2	D3VN13	Agrocybe aegerita	Basidiomycota	373
AbHTP1	4224	Agaricus bisporus	Basidiomycota	284
AbHTP2	7602	Agaricus bisporus	Basidiomycota	269
AbHTP3	7595	Agaricus bisporus	Basidiomycota	374
AbHTP4	7596	Agaricus bisporus	Basidiomycota	375
AbHTP5	10810	Agaricus bisporus	Basidiomycota	371
AdelHTP1	11355	Auricularia delicata	Basidiomycota	383
AdelHTP5	J0DDH9	Auricularia delicata	Basidiomycota	393
AfumHTP1	4226	Aspergillus fumigatus	Ascomycota	275
AfumHTP2	4231	Aspergillus fumigatus	Ascomycota	443
AfumHTP3	4240	Aspergillus fumigatus	Ascomycota	341
AkawHTP1	G7XCF5	Aspergillus kawachii	Ascomycota	244
AnHTP1	11356	Aspergillus niger	Ascomycota	265
AniHTP1	4185	Aspergillus nidulans	Ascomycota	264
AniHTP2	4190	Aspergillus nidulans	Ascomycota	268
AniHTP3	4195	Aspergillus nidulans	Ascomycota	271
AniHTP4a	4202	Aspergillus nidulans	Ascomycota	305
AniHTP4b	4204	Aspergillus nidulans	Ascomycota	311
AniHTP5	4206	Aspergillus nidulans	Ascomycota	183
AorHTP1	4194	Aspergillus oryzae	Ascomycota	242
AorHTP2	4197	Aspergillus oryzae	Ascomycota	259
AorHTP3	4209	Aspergillus oryzae	Ascomycota	275
AorHTP4	4242	Aspergillus oryzae	Ascomycota	239
AparaHTP	A0A0F0IL50	Aspergillus parasiticus	Ascomycota	259
AphasHTP	W4GGT9	Aphanomyces astaci	Stramenopiles	247
AphinHTP1	XP_8875467	Aphanomyces invadans	Stramenopiles	298
AphinHTP2	A0A024TX20	Aphanomyces invadans	Stramenopiles	246
AteHTP1	4186	Aspergillus terreus	Ascomycota	242
AteHTP2	4192	Aspergillus terreus	Ascomycota	265
AteHTP3	4233	Aspergillus terreus	Ascomycota	451
BcinHTP1	XP_1556989	Botrytis cinerea	Ascomycota	276
CcinHTP1	6518	Coprinopsis cinerea	Basidiomycota	304
CcinHTP2	6553	Coprinopsis cinerea	Basidiomycota	295
CcinHTP3	6519	Coprinopsis cinerea	Basidiomycota	269
CcinHTP4	A8NAQ8	Coprinopsis cinerea	Basidiomycota	387
CcochHTP1	ctg1650	Chaetomium cochliodes	Ascomycota	270
CcochHTP2	ctg2302	Chaetomium cochliodes	Ascomycota	253
CcochHTP3	ctg1018	Chaetomium cochliodes	Ascomycota	260
CfumagHTP1	4070	Caldariomyces fumago	Ascomycota	298	1cpo
CfumagHTP2	A0A0A7RMU1	Caldariomyces fumago	Ascomycota	376
CgHTP1	4189	Chaetomium globosum	Ascomycota	271
CgHTP2	4193	Chaetomium globosum	Ascomycota	260
CgHTP3	4198	Chaetomium globosum	Ascomycota	251
CgHTP4	4205	Chaetomium globosum	Ascomycota	261
ChigHTP1	11349	Colletotrichum higginsianum	Ascomycota	278
ChigHTP2	11350	Colletotrichum higginsianum	Ascomycota	281
ColfioHTP	A0A010SNE9	Colletotrichum fioriniae	Ascomycota	271
ColgloeoHTP	L2GBA1	Colletotrichum gloeosporioides	Ascomycota	277
CopradAPO1	B9W4V8	Coprinellus radians	Basidiomycota	261
CsubHTP1	M2QYC8	Ceriporiopsis subvermispora	Basidiomycota	304
CytorHTP1	A0A0D7BJ13	Cylindrobasidium torrendii	Basidiomycota	269
DacspHTP1	M5FYQ1	Dacryopinax sp.	Basidiomycota	326
DsepHTP1	M2YL26	Dothistroma septosporum	Ascomycota	227
DsquaHTP1	R7SJY6	Dichomitus squalens	Basidiomycete	301
ElaHTP	M7SGJ9	Eutypa lata	Ascomycota	264
GfujHTP1	S0EKI3	Gibberella fujikuroi	Ascomycota	213
GluxHTP1	A0A0D0CDW5	Gymnopus luxurians	Basidiomycota	272
GluxHTP2	A0A0D0CUD9	Gymnopus luxurians	Basidiomycota	269
GluxHTP3	A0A0D0C574	Gymnopus luxurians	Basidiomycota	268
GmargHTP1	A0A067T504	Galerina marginata	Basidiomycota	373
GmoHTP1	W7N6C9	Gibberella moniliformis	Ascomycota	231
GzHTP1	4188	Gibberella zeae	Ascomycota	266
GzHTP2	4200	Gibberella zeae	Ascomycota	205
GzHTP3	4219	Gibberella zeae	Ascomycota	268
GzHTP4	4227	Gibberella zeae	Ascomycota	448
GzHTP5	4238	Gibberella zeae	Ascomycota	453
HirHTP1	W4JVD1	Heterobasidion irregulare	Basidiomycota	298
HjHTP1	4184	Hypocrea jecorina	Ascomycota	260
HminHTP1	A0A0F7ZJJ5	Hirsutella minnesotensis	Ascomycota	533
LbiHTP1	6514	Laccaria bicolor	Basidiomycota	292
LbiHTP2	6515	Laccaria bicolor	Basidiomycota	294
LbiHTP3	6516	Laccaria bicolor	Basidiomycota	340
LbiHTP4	6733	Laccaria bicolor	Basidiomycota	253
LbiHTP5	6776	Laccaria bicolor	Basidiomycota	386
MagHTP1	11351	Magnaporthe oryzae	Ascomycota	257
MamyHTP1	A0A0M0U300	Madurella mycetomatis	Ascomycota	281
MellpHTP	F4RMS8	Melampsora larici-populina	Basidiomycota	351
MlarHTP1	F4S6R1	Melampsora larici-populina	Basidiomycota	357
MperHTP1	E2LMD4	Moniliophthora perniciosa	Basidiomycota	281
MpiHTP1	4232	Mycosphaerella pini	Ascomycota	414
MpoaeHTP	A0A0C4E957	Magnaporthiopsis poae	Ascomycota	274
MrorHTP1	V2WZ22	Moniliophthora roreri	Basidiomycota	284
MrorHTP2	V2XF20	Moniliophthora roreri	Basidiomycota	275
MrorHTP3	V2YIE3	Moniliophthora roreri	Basidiomycota	275
MrorHTP4	V2XS92	Moniliophthora roreri	Basidiomycota	270
MrorHTP5	V2WPS5	Moniliophthora roreri	Basidiomycota	254
MrorHTP6	V2WW97	Moniliophthora roreri	Basidiomycota	253
MroUPO1	peptide sequencing	Marasmius rotula	Basidiomycota	264	5fuj
MthHTP	XP_3665551	Myceliophthora thermophila	Ascomycota	261
MuccirHTP	S2J0Z9	Mucor circinelloides	Mucoromycota	308
NcHTP1	4199	Neurospora crassa	Ascomycota	272
NhaeHTP	C7YNC2	Nectria haematococca	Ascomycota	271
OmaiHTP	A0A0C3CVM3	Oidiodendron maius	Ascomycota	263
OpsiHTP1	T5ABQ4	Ophiocordyceps sinensis	Ascomycota	484
OpsiHTP2	T4ZZ71	Ophiocordyceps sinensis	Ascomycota	326
PangHTP4	12215	Pichia angusta	Ascomycota	253
PanHTP1	6784	Podospora anserina	Ascomycota	386
PbraHTP1	A0A0F7TYK6	Penicillium brasilianum	Ascomycota	268
PcarHTP1	9963	Phanerochaete carnosa	Basidiomycota	296
PcarHTP4	9929	Phanerochaete carnosa	Basidiomycota	263
PcHTP1	6735	Phanerochaete chrysosporium	Basidiomycota	295
PcHTP2	6736	Phanerochaete chrysosporium	Basidiomycota	388
PcHTP3	6738	Phanerochaete chrysosporium	Basidiomycota	279
PficHTP1	W3X364	Pestalotiopsis fici	Ascomycota	253
PficHTP2	W3WJL6	Pestalotiopsis fici	Ascomycota	255
PhubHTP1	R9P357	Pseudozyma hubeiensis	Basidiomycota	422
PiHTP1	4207	Phytophthora infestans	Stramenopile	255
PiHTP2	4222	Phytophthora infestans	Stramenopile	254
PinvHTP1	6504	Paxillus involutus	Basidiomycota	291
PinvHTP2	10813	Paxillus involutus	Basidiomycota	291
PinvHTP3	10814	Paxillus involutus	Basidiomycota	267
PinvHTP4	10815	Paxillus involutus	Basidiomycota	225
PnoHTP1	4187	Phaeosphaeria nodorum	Ascomycota	280
PnoHTP2	4191	Phaeosphaeria nodorum	Ascomycota	248
PnoHTP3	4196	Phaeosphaeria nodorum	Ascomycota	269
PnoHTP4	4203	Phaeosphaeria nodorum	Ascomycota	268
PnoHTP5	4208	Phaeosphaeria nodorum	Ascomycota	308
PnoHTP6	4215	Phaeosphaeria nodorum	Ascomycota	451
PnoHTP7	4220	Phaeosphaeria nodorum	Ascomycota	272
PnoHTP8	4225	Phaeosphaeria nodorum	Ascomycota	421
PnoHTP9	4230	Phaeosphaeria nodorum	Ascomycota	415
PnoHTP10	4234	Phaeosphaeria nodorum	Ascomycota	425
PnoHTP11	4235	Phaeosphaeria nodorum	Ascomycota	380
PnoHTP12	4236	Phaeosphaeria nodorum	Ascomycota	454
PnoHTP13	4237	Phaeosphaeria nodorum	Ascomycota	436
PoxalHTP1	S8AXK7	Penicillium oxalicum	Ascomycota	226
PparHTP1	W2ZS85	Phytophthora parasitica	Stramenopiles	262
PparHTP2	W2YR02	Phytophthora parasitica	Stramenopiles	255
PparHTP3	W2PAH2	Phytophthora parasitica	Stramenopiles	255
PplHTP1	6729	Postia placenta	Basidiomycota	296
PplHTP2	6730	Postia placenta	Basidiomycota	280
PplHTP3	6731	Postia placenta	Basidiomycota	298
PplHTP4	6732	Postia placenta	Basidiomycota	421
PplHTP5	6734	Postia placenta	Basidiomycota	277
PramHTP1	H3H4P0	Phytophthora ramorum	Stramenopiles	265
PramHTP2	H3G8S3	Phytophthora ramorum	Stramenopiles	255
PsanHTP1	M9MFD9	Pseudozyma antarctica	Basidiomycete	413
PsojHTP1	G5A44	Phytophthora sojae	Stramenopiles	269
PsojHTP2	G4Z525	Phytophthora sojae	Stramenopiles	245
PsojHTP3	G5AHA1	Phytophthora sojae	Stramenopiles	242
PulHTP1	K3WVQ8	Pythium ultimum	Stramenopiles	288
PulHTP2	K3WBV2	Pythium ultimum	Stramenopiles	247
RdelHTP1	I1BPA9	Rhizopus delemar	Mucoromycota	295
RirHTP1	A0A015KWA5	Rhizophagus irregularis	Mucoromycota	237
RorHTP1	I1BPA9	Rhizopus oryzae	Mucoromycota	295
SAcoHTP1	11213	Saitoella complicata	Ascomycota	237
SAcoHTP2	11214	Saitoella complicata	Ascomycota	337
SbreHTP1	12616	Suillus brevipes	Basidiomycota	288
SbreHTP2	12618	Suillus brevipes	Basidiomycota	289
SbreHTP5	12617	Suillus brevipes	Basidiomycota	288
SdicHTP1	T0PIC0	Saprolegnia diclina	Stramenopiles	249
SerlaHTP1	F8PRI8	Serpula lacrymans	Basidiomycota	288
SlutHTP1	12615	Suillus luteus	Basidiomycota	288
SlutHTP2	12621	Suillus luteus	Basidiomycota	289
SlutHTP4	12613	Suillus luteus	Basidiomycota	251
SlutHTP5	12620	Suillus luteus	Basidiomycota	289
SpmusHTP	M3D222	Sphaerulina musiva	Ascomycota	262
SreHTP1	E6ZM57	Sporisorium reilianum	Basidiomycota	419
SreHTP2	10669	Sporisorium reilianum	Basidiomycota	408
SsclHTP1	11354	Sclerotinia sclerotiorum	Ascomycota	276
StcharHTP	A0A084RYB2	Stachybotrys chartarum	Ascomycota	258
StchlHTP	A0A084QYH2	Stachybotrys chlorohalonata	Ascomycota	258
TharHTP1	A0A0F9X539	Trichoderma harzianum	Ascomycota	256
ThhetHTP1	G2QID2	Thielavia heterothallica	Ascomycota	261
TislHTP1	A0A0U1LT23	Talaromyces islandicus	Ascomycota	255
TterHTP1	11358	Thielavia terrestris	Ascomycota	274
TterHTP2	G2QUC3	Thielavia terrestris	Ascomycota	263
UhHTP1	I2FU85	Ustilago hordei	Basidiomycota	416
UmHTP1	4216	Ustilago maydis	Basidiomycota	410
UmHTP2	4217	Ustilago maydis	Basidiomycota	410
UmHTP3	4221	Ustilago maydis	Basidiomycota	428
	*either PeroxiBase accession nr. or Uniprot accession		ORF length in average:	301.215	pdb total: 3 known
