# Supplementary material for: Genome sequence of the filamentous soil fungus Chaetomium cochliodes reveals abundance of genes for heme enzymes from all peroxidase and catalase superfamilies
Source: BMC Genomics. 2016 Sep 29;17:763. doi: 10.1186/s12864-016-3111-6 (PMC5041501; doi:10.1186/s12864-016-3111-6)
Supplement: Additional file 8: — Table S6. Abbreviations of catalase gene names used fort he catalase superfamily. (XLSX 22 kb) [file 12864_2016_3111_MOESM8_ESM.xlsx]

## Sheet: catalases
abbreviation	accession nr.*	from organism	taxonom. lineage	length in AA	pdb code (if any)	remarks
AaeKat1	5267	Aedes aegyptii	Ecdysozoa	505
AaeKat2	5283	Aedes aegypti	Ecdysozoa	546
AcapKat1	5216	Ajellomyces capsulatus	Ascomycota	749
ACmaKatLox1	7252	Acaryochloris marina	Cyanobacteria	805		Catalase-lipoxygenase_fusion
AcvKat2	6966	Adiantum capillus-veneris	Cryptogam	492
AfumKat1	5205	Aspergillus fumigatus	Ascomycota	750
AgaKat1	5269	Anopheles gambiae	Ecdysozoa	504
AgoKat1	5263	Ashbya gossypii	Ascomycota	507
AkmKat1	6300	Akkermansia muciniphila	Chlamydiae/Verrucomicrobia	751
AlyKat2	7466	Arabidopsis lyrata	Eudicotyledons	492
AniKat1	5213	Aspergillus nidulans	Ascomycota	744
AniKat2	5252	Aspergillus nidulans	Ascomycota	501
AnKat1	5214	Aspergillus niger	Ascomycota	748
AnKat2	5301	Aspergillus niger	Ascomycota	727
AorKat1	5203	Aspergillus oryzae	Ascomycota	747
ArolKat1	G1X0L0	Arthrobotrys oligospora	Ascomycota	498
AtKat1	5142	Arabidopsis thaliana	Eudicotyledons	492
AtKat2	5141	Arabidopsis thaliana	Eudicotyledons	492
AtKat3	5143	Arabidopsis thaliana	Eudicotyledons	492
AtrKat1	6250	Amborella trichopoda	Basal Magnoliophyta	492
AtrKat2	6247	Amborella trichopoda	Basal Magnoliophyta	492
AviKat1	5268	Anemonia viridis	Cnidaria	509
BalKat01	6296	Bacillus amyloliquefaciens	Firmicutes	683
BanKat1	6294	Bacillus anthracis	Firmicutes	665
BceKatB	6284	Bacillus cereus	Firmicutes	661
BdeKat1	5237	Batrachochytrium dendrobatidis	Chytridiomycota	546
BdeKat2	6767	Batrachochytrium dendrobatidis	Chytridiomycota	674
BfuKat1	6273	Botryotinia fuckeliana	Ascomycota	737
BhaKat1	3980	Bacillus halodurans	Firmicutes	711
BhaKat2	3981	Bacillus halodurans	Firmicutes	533
BmorKat01	5266	Bombyx mori	Ecdysozoa	507
BphyKat01	6292	Burkholderia phytofirmans	Betaproteobacteria	710
BpKat01	7270	Burkholderia pseudomallei	Betaproteobacteria	708
BsKat1a	4082	Bacillus subtilis	Firmicutes	483
BsKat1b	4083	Bacillus subtilis	Firmicutes	481
BsKat2a	4059	Bacillus subtilis	Firmicutes	686
BsKat2b	4078	Bacillus subtilis	Firmicutes	547
BtKatA	5281	Bos taurus	Deuterostomia	527	4blc
CalKat01	5253	Candida albicans	Ascomycota	485
CatKat01	7265	Croceibacter atlanticus	Bacteroidetes/Chlorobia	713
CboiKat01	5262	Candida boidinii	Ascomycota	504
CbrKat01	8430	Caenorhabditis briggsae	Ecdysozoa	547
CcinKat04	6532	Coprinopsis cinerea	Basidiomycota	578
CcochKatA1	ctg0438_2821	Chaetomium cochliodes	Ascomycota	727
CcochKatA2	ctg1883	Chaetomium cochliodes	Ascomycota	732
CcochKatB1	ctg0511	Chaetomium cochliodes	Ascomycota	518
CcochKatB2	ctg0351	Chaetomium cochliodes	Ascomycota	539
CelKat01	8429	Caenorhabditis elegans	Ecdysozoa	497
CfaKat01	5319	Canis familiaris	Deuterostomia	527
CfulKat02	5210	Cladosporium fulvum	Ascomycota	745
CgaKat1	A0A0D2IBL3	Cryptococcus gattii	Basidiomycota	499
CgKat1	5200	Chaetomium globosum	Ascomycota	737
CgKat2	5284	Chaetomium globosum	Ascomycota	705
CgKat3	Q2H2K0	Chaetomium globosum	Ascomycota	486
CgleKat01	7267	Chryseobacterium gleum	Bacteroidetes/Chlorobia	712
CgloKat01	5258	Colletotrichum gloeosporioides	Ascomycota	504
CgluKatE	8432	Corynebacterium glutamicum	Actinobacteria	516
CgraKat01	8418	Colletotrichum graminicola	Ascomycota	742
CgraKat02	8415	Colletotrichum graminicola	Ascomycota	715
CheKat01	5388	Cochliobolus heterostrophus	Ascomycota	547
CheKat02	5202	Cochliobolus heterostrophus	Ascomycota	740
CHpiKat01	7256	Chitinophaga pinensis	Bacteroidetes/Chlorobia	728
CimKat01	5212	Coccidioides immitis	Ascomycota	747
CjaKat01	7230	Callithrix jacchus	Deuterostomia	527
CjejKat1	5383	Campylobacter jejuni	Epsilonproteobacteria	507
CjeKatE	8433	Corynebacterium jeikeium	Actinobacteria	543
CnKat01	5220	Cryptococcus neoformans	Basidiomycota	714
CnKat04	6645	Cryptococcus neoformans	Basidiomycota	500
CowKat01	8409	Capsaspora owczarzaki	Ichthyosporea	483
CpurKat02	8416	Claviceps purpurea	Ascomycota	716
CreKat01	6302	Chlamydomonas reinhardtii	Chlorophyta	493
CtherKat1	G0S8D1	Chaetomium thermophilum	Ascomycota	776		Catalase-lipoxygenase_fusion
CtherKat2	G0S5M7	Chaetomium thermophilum	Ascomycota	723
CtherKat3	G0S464	Chaetomium thermophilum	Ascomycota	583
CvirKatLox1	5627	Clavularia viridis	Cnidaria	1066
DalKat01	7257	Dethiobacter alkaliphilus	Firmicutes	711
DdKat1	4096	Dictyostelium discoideum	Mycetozoa	496
DdKat2	4098	Dictyostelium discoideum	Mycetozoa	692
DhKat1	5247	Debaromyces hansenii	Ascomycota	557
DmaKat1	8427	Daphnia magna	Ecdysozoa	504
DmKatE1	8425	Drosophila melanogaster	Ecdysozoa	506
DpKat1	5273	Drosophila pseudoobscura	Ecdysozoa	506
DpuKat1	8407	Dictyostelium purpureum	Mycetozoa	496
DpuKat2	8406	Dictyostelium purpureum	Mycetozoa	691
DrKat1	8420	Danio rerio	Deuterostomia	526
DYfeKat1	7258	Dyadobacter fermentans	Bacteroidetes/Chlorobia	730
EcoKatE (HPII)	5321	Escherichia coli	Gammaproteobacteria	753	1gge
EXsKat1	6297	Exiguobacterium sp.	Firmicutes	669	2j2m
FbKat1	7262	Flavobacteriaceae bacterium	Bacteroidetes/Chlorobia	711		Catalase-lipoxygenase_fusion
FjKat1	6288	Flavobacterium johnsoniae	Bacteroidetes/Chlorobia	713
FspKat1	4060	Frankia sp.	Actinobacteria	709
GfrKatLox	8331	Gersemia fruticosa	Cnidaria	1066
GhKat1	437	Gossypium hirsutum	Eudicotyledons	492
GmoKat1	5226	Gibberella moniliformis	Ascomycota	487
GzKat01	5195	Gibberella zeae	Ascomycota	738
GzKat02b	5201	Gibberella zeae	Ascomycota	532
GzKat03	5227	Gibberella zeae	Ascomycota	716
GzKat04	5230	Gibberella zeae	Ascomycota	550
HarKat1	G9NTH5	Hypocrea atroviridis	Ascomycota	516
HaurKat1	5539	Herpetosiphon aurantiacus	Chloroflexi	485
HcoKat1	5270	Haemonchus contortus	Ecdysozoa	505
HmolKat1	8422	Hypophthalmichthys molitrix	Deuterostomia	525
HsKatA	5282	Homo sapiens	Deuterostomia	527	1dgb
KlKat01	5244	Kluyveromyces lactis	Ascomycota	550
KmaKat01	8421	Kryptolebias marmoratus	Deuterostomia	514
KraKat01	8412	Ktedonobacter racemifer	Chloroflexi	487
LAinKat01	6298	Lawsonia intracellularis	Deltaproteobacteria	755
LplKat1	5457	Lactobacillus plantarum	Firmicutes	484
MagKatE1	5188	Magnaporthe grisea	Ascomycota	743
MagKatE2	5231	Magnaporthe grisea	Ascomycota	699
MamyKat1	A0A0M0TYR9	Madurella mycetomatis	Ascomycota	736
MamyKat2	A0A0M0UCY9	Madurella mycetomatis	Ascomycota	726
MarKat1	5271	Methanobrevibacter arboriphilus	Euryarchaeota	503
MavKat1	6278	Mycobacterium avium	Actinobacteria	721
MbaKat1	8411	Methanosarcina barkeri	Euryarchaeota	505
MbuKat1	5276	Methanococcus burtonii	Euryarchaeota	504
MEmaKat1	6276	Methanoculleus marisnigri	Euryarchaeota	707
MmazKat1	6277	Methanosarcina mazei	Euryarchaeota	710
MmKat1	5275	Mus musculus	Deuterostomia	527
MpaKat1	8405	Mucilaginibacter paludis	Bacteroidetes	499
MpKat1	6507	Marchantia polymorpha	Cryptogam	492
MthKat1	G2PZI7	Myceliophthora thermophila	Ascomycota	735
MthKat2	G2QEK4	Myceliophthora thermophila	Ascomycota	717
NcKat01	5207	Neurospora crassa	Ascomycota	736	1sy7
NcKat03	5416	Neurospora crassa	Ascomycota	719	3zj4
NcKat04	6123	Neurospora crassa	Ascomycota	516
NfaKat02	6295	Nocardia farcinica	Actinobacteria	719
NgrKat1	8410	Naegleria gruberi	Heterolobosea	489
NhaeKatE1	8419	Nectria haematococca	Ascomycota	738
NOpuKatE	5534	Nostoc punctiforme	Cyanobacteria	497
NOspKatLox1	5629	Nostoc sp.	Cyanobacteria	773		Catalase-lipoxygenase_fusion
NtKat01	5625	Nicotiana tabacum	Eudicotyledons	492
OiKat	6299	Oceanobacillus iheyensis	Firmicutes	673
OsjapFus	Q7XR12	Oryza sativa_japonica	Monocotyledons	610
OsKat01	5146	Oryza sativa ssp. japonica	Monocotyledons	492
OsKat02	5145	Oryza sativa ssp. japonica	Monocotyledons	492
PabeKat1	6421	Pongo abelii	Deuterostomia	527
PaerKat1	4106	Pseudomonas aeruginosa	Gammaproteobacteria	482	4e37
PanKat2	5550	Podospora anserina	Ascomycota	726
PanKatA	5209	Podospora anserina	Ascomycota	736
PblKat01	6598	Phycomyces blakesleeanus	Zygomycota	484
PblKat02	6599	Phycomyces blakesleeanus	Zygomycota	728
PcKat03	6717	Phanerochaete chrysosporium	Basidiomycota	571
PdelKat02	5153	Populus deltoides	Eudicotyledons	492
PEheKat01	7255	Pedobacter heparinus	Bacteroidetes/Chlorobia	718
PEchKat03	8417	Penicillium chrysogenum	Ascomycota	730
PechrKatC	7289	Penicillium chrysogenum	Ascomycota	501
PechrKatE	7288	Penicillium chrysogenum	Ascomycota	490
PEspKat01	6280	Pedobacter sp.	Bacteroidetes	739
PfKat01	4080	Pseudomonas fluorescens	Gammaproteobacteria	482
PfKat02	4079	Pseudomonas fluorescens	Gammaproteobacteria	491
PfKat03	4061	Pseudomonas fluorescens	Gammaproteobacteria	712
PgrKat01	5243	Puccinia graminis	Basidiomycota	530
PguKat1	8355	Pichia guilliermondii	Ascomycota	555
PhoKatLox1	5626	Plexaura homomalla	Cnidaria	1066		Catalase-lipoxygenase_fusion
PnoKat1	5389	Phaeosphaeria nodorum	Ascomycota	546
PnoKat2	5206	Phaeosphaeria nodorum	Ascomycota	743
PnoKat3	5391	Phaeosphaeria nodorum	Ascomycota	737
PoKat2	5218	Pleurotus ostreatus	Basidiomycota	740
POsKat1	6287	Polaromonas sp.	Betaproteobacteria	724
PpaKat01	393	Physcomitrella patens	Cryptogam	492
PpaKat02	6405	Physcomitrella patens	Cryptogam	492
PpaKat03	6567	Physcomitrella patens	Cryptogam	486
PpaKat04	7964	Physcomitrella patens	Cryptogam	534
PpaKat05	7965	Physcomitrella patens	Cryptogam	513
PpalKat01	8408	Polysphondylium pallidum	Mycetozoa	496
PpeKat01	6262	Prunus persica	Eudicotyledons	492
PproKat1	7233	Photobacterium profundum	Gammaproteobacteria	481
PpuKat01	5618	Pseudomonas putida	Gammaproteobacteria	479
PpuKat02	5621	Pseudomonas putida	Gammaproteobacteria	479
PpuKat03	5624	Pseudomonas putida	Gammaproteobacteria	711
PstiKat1	5255	Pichia stipitis	Ascomycota	486
PtetKat01	5264	Paramecium tetraurelia	Ciliophora	488
PtKat01	5155	Populus trichocarpa	Eudicotyledons	492
PtritKat01	6275	Pyrenophora tritici-repentis	Ascomycota	740
PtroKat01	6419	Pan troglodytes	Deuterostomia	527
PvanKat1	5278	Penaeus vannamei	Ecdysozoa	505
RcFusKat	B9RI78	Ricinus communis	Eudicotyledons	607
RmaKat	7232	Rhodothermus marinus	Bacteroidetes/Chlorobia	498
RoKat01	5368	Rhizopus oryzae	Zygomycota	484
RoKat02	5369	Rhizopus oryzae	Zygomycota	710
SbiKatFus	C5YAD2	Sorghum bicolor	Monocotyledons	607
SbKat01	919	Sorghum bicolor	Monocotyledons	493
ScboKat1	W9CHS5	Sclerotinia borealis	Ascomycete	643
SceKatA	5175	Saccharomyces cerevisiae	Ascomycota	515	1a4e
SceKatT	5176	Saccharomyces cerevisiae	Ascomycota	573
SctheKat1	M4GGR5	Scytalidium thermophilum	Ascomycota	717
SerKat1	5233	Saccharopolyspora erythraea	Actinobacteria	484
SerKat2	5236	Saccharopolyspora erythraea	Actinobacteria	701
SetyKatE	8413	Salmonella enterica subsp. enterica	Gammaproteobacteria	750
SgKat01	5538	Sodalis glossinidius	Gammaproteobacteria	489
SmeKat01	4297	Sinorhizobium meliloti	Alphaproteobacteria	562
SmeKat02	6330	Sinorhizobium meliloti	Alphaproteobacteria	705
SmKat0	6214	Selaginella moellendorffii	Cryptogam	492
SmKat01	7279	Selaginella moellendorffii	Cryptogam	492
SmKat03	6216	Selaginella moellendorffii	Cryptogam	517
SmKatFus	D8S4R0	Selaginella moellendorffii	Cryptogam	631
SpliKat1	7254	Spirosoma linguale	Bacteroidetes/Chlorobia	716
SpomKat1	5261	Schizosaccharomyces pombe	Ascomycota	512
SroseKat1	7271	Streptosporangium roseum	Actinobacteria	690
SscaKat1	7272	Streptomyces scabies	Actinobacteria	697
SscKat1	5272	Sus scrofa	Deuterostomia	527
SsclKat1	6274	Sclerotinia sclerotiorum	Ascomycota	738
SschKat1	7292	Sporothrix schenckii	Ascomycota	499
SsvKat1	7273	Streptomyces sviceus	Actinobacteria	713
TadKat1	7293	Trichoplax adhaerens	Placozoa	506
TgKat1	8428	Toxoplasma gondii	Apicomplexa	502
ThhetKat1	G2QEK4	Thielavia heterothallica	Ascomycota	717
TorhemKat1	A0A0A1TC81	Torrubiella hemipterigena	Ascomycota	511
TterKat1	G2R9B8	Thielavia terrestris	Ascomycota	736
TthKat1	4097	Tetrahymena thermophila	Ciliophora	488
VpaKat01	7268	Variovorax paradoxus	Betaproteobacteria	728
VpKat1	6714	Vibrio parahaemolyticus	Gammaproteobacteria	479
VvKatFus	A5B1G	Vitis vinifera (grape)	Eudicotyledons	532
XlKat1	5277	Xenopus laevis	Deuterostomia	528
XlKat2	5316	Xenopus laevis	Deuterostomia	528
XtKat1	5317	Xenopus tropicalis	Deuterostomia	528
YlKat1	5246	Yarrowia lipolytica	Ascomycota	532
ZaKat01	6263	Zantedeschia aethiopica	Monocotyledons	492
ZmKat1	6437	Zea mays	Monocotyledons	492
ZmKat2	6438	Zea mays	Monocotyledons	493
ZmKat3	6439	Zea mays	Monocotyledons	495
	*either PeroxiBase or Uniprot accession nr.		ORF length in average:	601.694	AA
